# Supplementary material for: A directed learning strategy integrating multiple omic data improves genomic prediction
Source: Plant Biotechnol J. 2019 Apr 14;17(10):2011–20. doi: 10.1111/pbi.13117 (PMC6737184; doi:10.1111/pbi.13117)
Supplement: Supplementary file 1 — Table S1 Heritabilities and predictabilities of 5467 gene expressions in first layer. Table S2 Predictabilities of ten groups of 10‐fold‐cross‐validation. Table S3 Comparisons of predictabilities of 3584 PT.1L.GUG in the first layer and in the second layer. Table S4 Comparisons of predictabilities of 138 PT.2L.GPG in the first layer and in the second layer. Table S5 Comparisons of predictabilities of 1000 metabolites based on genome and PT.1L+2L.GPGs. Table S6 Gene IDs of PT.1L.GPGs. and PT.2L.GPGs. Table S7 Results of GO enrichment analyses of PT.1L.GPG, PT.2L.GPG and PT.2L.GUG. Table S8 TF family enrichment analyses of PT.1L.GPG, PT.2L.GPG and PT.2L.GUG. TF family names along with their pfam ID and enrichment results of P‐value and odd.ratio are shown. Table S9 The list of selected bins and their coefficients of backtracking of MLLASSO. The list of selected bins and their coefficients of single layer LASSO are also showed as a comparison. [file PBI-17-2011-s001.xlsx]

## Sheet: Table S1
Table S1. Heritabilities and predictabilities of 5467 gene expressions in first layer
	Heritabilities	Predictability
Os.1000.1.S1_at	0.561779	0.15948
Os.10021.1.S1_at	0.951753	0.923069
Os.10024.1.S1_at	0.287596	0.0568801
Os.10038.1.S1_s_at	0.725154	0.189119
Os.10043.1.S1_at	0.634914	0.402004
Os.10051.1.S1_at	0.596132	0.208849
Os.10056.1.S1_at	0.462179	0.164421
Os.10077.2.S1_at	0.861621	0.673208
Os.10087.1.S1_at	0.518286	0.145704
Os.10093.1.A1_at	0.998097	0.950427
Os.10093.4.S1_s_at	1	0.956976
Os.10093.4.S1_x_at	1	0.956033
Os.10096.1.S1_a_at	0.461179	0.136592
Os.10096.1.S1_at	0.476178	0.15115
Os.10099.1.S1_at	0.250186	0.0541133
Os.10111.1.S1_at	0.612254	0.230156
Os.10112.1.S1_at	0.295	0.0891284
Os.10120.2.S1_at	0.591005	0.200294
Os.10120.3.S1_at	0.509991	0.106807
Os.10126.1.S1_at	0.0698296	-0.000357277
Os.10135.1.S1_at	0.75392	0.494481
Os.10144.1.S1_at	0.504661	0.172337
Os.10150.1.S1_at	0.526188	0.151448
Os.10153.1.S1_at	2.6e-07	-0.0258924
Os.10154.1.S1_at	0.48723	0.143019
Os.10155.1.S1_at	0.857192	0.571943
Os.10166.1.S1_at	0.234258	-0.0173932
Os.10168.1.S1_at	0.701095	0.476974
Os.10169.1.S1_at	0.741696	0.423312
Os.10171.1.S1_at	0.460533	0.136501
Os.10174.1.S1_at	0.301709	0.0915899
Os.10185.1.S1_at	0.889297	0.631333
Os.10192.1.S1_at	0.875384	0.740646
Os.10215.1.S1_at	0.359074	0.0059233
Os.10245.1.S1_at	0.834424	0.560706
Os.10246.3.S1_at	0.802501	0.573822
Os.10246.4.S1_x_at	0.698335	0.491071
Os.10279.1.S1_at	0.382295	0.125652
Os.10280.1.A1_at	0.123769	-0.00995113
Os.10281.2.S1_at	0.688044	0.434379
Os.10287.1.S1_at	0.852587	0.577149
Os.10292.1.S1_at	0.901259	0.645898
Os.10300.1.S1_at	0.93301	0.817438
Os.10300.1.S1_x_at	0.837368	0.61978
Os.10303.1.S3_at	0.270559	0.000249478
Os.10306.2.S1_x_at	0.666992	0.249111
Os.10314.1.S1_a_at	0.951913	0.894273
Os.10321.1.S1_at	1	0.968453
Os.10324.2.S1_at	0.201899	0.031956
Os.10344.1.S1_at	0.538773	0.144625
Os.10348.1.S1_at	0.761836	0.578506
Os.10356.1.S1_at	0.365931	0.0935888
Os.10358.1.A1_at	0.964203	0.863665
Os.10360.1.S1_at	0.602295	0.167138
Os.10370.1.S1_at	0.591448	0.20126
Os.10370.1.S1_x_at	0.576874	0.199028
Os.10373.1.S1_at	0.147605	0.122955
Os.10381.1.S1_at	0.928677	0.868822
Os.10382.1.S1_at	0.834155	0.620058
Os.10384.1.S1_at	0.375701	0.0193893
Os.10388.1.S1_at	0.802495	0.502191
Os.10392.1.S1_at	0.719232	0.441971
Os.10399.1.S1_at	0.860416	0.546156
Os.10401.1.S1_s_at	0.195946	-0.00399639
Os.10402.1.S1_x_at	1	0.952139
Os.10403.1.S1_at	0.319719	-0.0281839
Os.10406.1.S1_at	0.42333	0.108428
Os.10416.1.S1_at	0.542704	0.307226
Os.10419.1.S1_a_at	0.600444	0.223764
Os.10426.1.S1_at	0.446213	0.102913
Os.10427.1.S1_a_at	0.372257	0.101803
Os.10434.1.S1_at	0.867059	0.731947
Os.10454.1.S1_a_at	0.602575	0.332422
Os.10459.1.S1_at	0.837823	0.73321
Os.10464.1.S1_at	0.348813	0.113215
Os.10477.1.S1_a_at	0.885598	0.755129
Os.10477.1.S1_at	1	0.837415
Os.10477.2.S1_x_at	0.886477	0.743199
Os.10497.1.S1_s_at	0.658025	0.273756
Os.10502.1.S1_at	0.961319	0.894481
Os.10510.1.S1_at	0.508577	0.154388
Os.10512.1.S1_at	0.776058	0.533199
Os.10521.1.S1_at	0.914449	0.79799
Os.10531.1.S1_at	0.970546	0.928978
Os.1054.1.A1_at	0.206541	-0.0133238
Os.10546.1.S1_s_at	0.146623	0.0794481
Os.10551.1.S1_at	0.375968	0.129589
Os.10555.1.S1_a_at	0.570922	0.216989
Os.10556.1.S1_at	0.392922	0.0901294
Os.10564.1.A1_at	0.579858	0.0935654
Os.10572.1.S1_at	0.468431	0.139629
Os.10579.1.S1_at	0.319048	-0.0209169
Os.10580.1.S1_at	0.45279	0.0864968
Os.10583.1.S1_at	0.513547	-0.0100611
Os.10583.1.S1_s_at	0.504523	0.0377503
Os.10597.1.S1_at	0.749751	0.412815
Os.10615.1.S1_s_at	0.27725	0.0310133
Os.10615.1.S1_x_at	0.243289	0.0241264
Os.10620.1.S1_at	0.57524	0.324919
Os.10623.1.S1_x_at	0.983887	0.928379
Os.10623.2.S1_a_at	1	0.879708
Os.10635.1.S1_s_at	0.461282	0.173965
Os.10636.1.A1_at	0.972743	0.940052
Os.10636.2.A1_x_at	0.92292	0.798002
Os.10647.2.S1_at	0.864024	0.681299
Os.10654.1.S1_s_at	0.513747	0.113186
Os.10662.1.S1_at	0.36475	0.0972462
Os.10669.1.S1_at	0.578702	0.170522
Os.10675.1.A1_at	0.120439	-0.00559112
Os.10689.1.S1_at	0.57006	0.329571
Os.10695.1.S1_at	0.436316	0.058992
Os.10700.1.S1_at	0.57993	0.212508
Os.10707.3.S1_x_at	0.89915	0.829638
Os.10708.2.S1_at	0.781795	0.67274
Os.10713.1.S1_at	0.793113	0.480036
Os.10715.1.S1_a_at	0.986463	0.948187
Os.10721.1.S1_at	0.969831	0.887999
Os.10727.1.S1_at	0.370239	0.0615715
Os.10731.1.A1_a_at	0.698057	0.375976
Os.10736.1.S1_at	0.952384	0.887691
Os.10737.1.S1_at	0.710707	0.438786
Os.10763.1.S1_at	0.970098	0.904277
Os.10766.1.A1_at	0.79683	0.467122
Os.10784.1.S1_at	0.835102	0.58979
Os.10798.1.S1_at	0.943862	0.792464
Os.10816.1.S1_at	1	0.96224
Os.1082.1.S1_a_at	0.40366	0.0595905
Os.10827.1.S1_x_at	0.0310714	-0.0331039
Os.10839.1.S1_at	0.663931	0.343029
Os.10841.1.S1_at	0.328367	0.0593108
Os.10844.1.S1_at	0.90035	0.756352
Os.10857.1.S1_at	0.524904	0.107265
Os.10861.1.S1_at	0.471233	0.181836
Os.10878.1.S1_at	0.990151	0.958588
Os.10884.1.S1_at	0.466393	0.159801
Os.10885.1.S1_at	0.629607	0.304038
Os.10892.1.S1_at	0.900441	0.787253
Os.10899.1.S1_at	0.992491	0.91815
Os.10905.1.S1_x_at	0.0169177	-0.0155337
Os.10918.1.S1_at	0.562486	0.247677
Os.10928.1.S1_at	0.902947	0.840322
Os.10929.1.S1_at	0.991657	0.94888
Os.10937.1.S1_at	0.490462	0.0745677
Os.10941.1.S1_at	0.686643	0.441998
Os.10942.1.S1_a_at	0.318017	0.0275913
Os.10972.1.S1_at	0.499446	0.0542157
Os.10980.1.S1_at	0.639483	0.422297
Os.10985.1.S1_at	0.33013	0.0415309
Os.10987.1.S1_at	0.737614	0.380919
Os.11004.1.S1_at	0.948767	0.885109
Os.11023.1.S1_a_at	0.239948	0.0141926
Os.11040.1.S1_x_at	0.584835	0.168052
Os.11046.1.S1_at	0.40998	0.163583
Os.11047.1.S1_at	0.969311	0.834834
Os.11049.1.S1_at	0.364505	0.0729654
Os.11053.1.S1_at	0.590457	0.141329
Os.11059.1.S1_at	0.87362	0.72737
Os.11084.1.S1_at	0.938859	0.820667
Os.11084.2.S1_at	0.885601	0.751292
Os.11084.2.S1_x_at	0.897807	0.804388
Os.11089.1.S1_at	0.405651	0.0973981
Os.11094.1.A1_at	0.193183	0.0112843
Os.11104.1.S1_at	0.314939	0.0179834
Os.11106.1.S1_at	0.332001	0.0312487
Os.11112.1.S1_s_at	0.234105	0.0778086
Os.11118.1.S1_at	0.536154	0.158834
Os.11119.1.S1_a_at	0.576757	0.260025
Os.11143.1.S1_at	0.508465	0.18529
Os.11144.1.S1_at	0.938853	0.927599
Os.11147.1.S1_at	0.540636	0.10832
Os.11166.1.S1_s_at	0.274222	0.0998929
Os.11193.1.S1_at	0.657012	0.206872
Os.11196.1.S1_at	0.99019	0.958496
Os.11197.2.S1_x_at	0.821749	0.637526
Os.11210.1.S1_at	0.43176	0.0903736
Os.11216.1.S1_at	0.171441	-0.0231279
Os.11219.1.S1_at	0.978786	0.899742
Os.11225.1.S1_at	0.27928	0.0824127
Os.11238.1.S1_at	0.934007	0.809997
Os.11239.1.S2_at	0.949797	0.858521
Os.11241.1.S1_at	0.928105	0.729855
Os.11244.3.S1_x_at	0.649237	0.371085
Os.11250.1.S1_at	0.399958	0.0887292
Os.11256.1.S1_at	0.253213	-0.0264522
Os.11262.2.S1_x_at	0.357647	0.122024
Os.11276.1.S1_at	0.551755	0.184176
Os.11286.1.A1_at	0.594496	0.238122
Os.11287.1.S1_at	0.291161	0.163108
Os.11290.1.S1_at	0.153306	-0.00203083
Os.11296.1.S1_a_at	0.823538	0.610942
Os.11300.2.S1_at	0.424624	0.0822243
Os.11302.1.S1_at	0.714159	0.461867
Os.11303.1.S1_at	0.160557	-0.00802648
Os.11313.1.S1_at	0.43851	0.0365745
Os.11323.1.S1_at	0.684412	0.276016
Os.11330.1.S2_at	0.649571	0.215301
Os.11335.1.S1_at	0.36234	0.0605042
Os.11335.4.S1_at	0.50902	0.134753
Os.11341.1.S1_a_at	0.469505	0.16359
Os.11357.1.S1_at	0.703257	0.308073
Os.11376.1.S1_at	0.98157	0.934592
Os.11385.1.S1_a_at	0.736862	0.55644
Os.11392.2.S1_at	0.572968	0.244424
Os.11394.1.S1_at	0.582874	0.54828
Os.11402.1.S1_at	0.799733	0.704942
Os.11405.1.S1_at	0.47483	0.123674
Os.11407.1.S1_at	0.618797	0.20788
Os.11419.1.S1_at	0.477634	0.027353
Os.11429.1.S1_at	0.366778	0.0482092
Os.11432.1.S1_s_at	0.407207	0.0423915
Os.11450.1.S1_at	0.0858262	-0.0198453
Os.11464.1.S1_at	0.82854	0.677205
Os.11478.1.S1_at	0.503611	0.185844
Os.11484.1.S1_at	0.907664	0.787762
Os.11487.1.S1_s_at	0.385691	0.0511766
Os.11493.1.A1_at	0.38796	0.0177827
Os.11497.1.S1_at	0.400002	0.143839
Os.11498.1.S1_at	0.439357	0.0811065
Os.11502.1.S1_at	1	0.868834
Os.11517.1.S1_at	0.425448	0.0722802
Os.11518.1.S1_at	0.936793	0.837557
Os.11534.1.S1_at	0.262309	-0.0218465
Os.11547.1.S1_s_at	0.295146	0.0188213
Os.11549.1.S1_at	0.423211	0.056263
Os.11552.1.S1_at	0.335777	0.0055138
Os.11552.1.S2_at	0.510752	0.0623477
Os.11565.1.S1_at	0.614881	0.206705
Os.11575.1.S1_a_at	0.228644	0.0411931
Os.11575.1.S1_at	0.245505	0.0179409
Os.11575.2.S1_a_at	0.248046	0.0107157
Os.11575.3.S1_x_at	0.3198	0.107692
Os.11575.4.S1_x_at	0.298849	0.118478
Os.11580.1.S1_at	0.619487	0.319525
Os.11581.1.S1_at	0.748905	0.412247
Os.11582.1.S1_s_at	0.385336	0.0589902
Os.11582.2.S1_at	0.495894	0.0593491
Os.11583.1.S1_at	0.935829	0.826972
Os.11584.1.S1_at	0.36356	0.0595026
Os.11584.1.S1_s_at	0.322665	0.0738888
Os.11584.2.S1_x_at	0.32153	0.00224873
Os.11595.1.S1_at	0.940443	0.896304
Os.11595.1.S2_at	0.947194	0.909813
Os.11604.1.S1_at	0.981006	0.890945
Os.11604.2.S1_at	0.521074	0.166289
Os.11608.1.S1_at	0.416045	0.137187
Os.11618.1.S1_at	0.651577	0.281699
Os.11638.1.S1_at	0.461495	0.171653
Os.11639.1.S1_at	0.873666	0.760308
Os.11657.1.S1_at	0.472939	0.134493
Os.11658.1.S1_at	1.39e-07	-0.022002
Os.11659.1.S1_at	0.909961	0.884753
Os.11666.1.S1_at	0.0964583	-0.0205415
Os.11674.1.S1_at	0.662496	0.255764
Os.11682.1.S1_at	0.574922	0.194126
Os.11687.1.S1_a_at	0.252192	0.0546942
Os.11691.1.S1_at	0.759948	0.296654
Os.11697.1.S1_at	4.91e-07	-0.024239
Os.11706.1.S1_at	0.840363	0.718383
Os.11706.1.S1_x_at	0.822023	0.713661
Os.11707.1.A1_at	0.392973	-0.00713825
Os.11714.1.S1_at	0.558891	0.130517
Os.11718.1.S1_at	0.71064	0.348578
Os.11738.1.S1_s_at	0.860987	0.715876
Os.11745.1.S1_at	0.876242	0.691951
Os.11745.1.S1_x_at	0.907547	0.688654
Os.11745.2.S1_at	0.898177	0.679854
Os.11770.1.S1_at	0.563775	0.214869
Os.11771.1.S1_at	0.630061	0.0577534
Os.11773.1.S1_at	0.347786	0.0387333
Os.11775.1.S2_at	0.554587	0.150178
Os.11781.1.S1_at	0.541606	0.150515
Os.11784.1.S1_at	0.625374	0.220159
Os.11786.1.S1_at	0.292864	0.0474449
Os.11786.2.S1_at	0.184659	-0.0101821
Os.11786.2.S1_x_at	0.230169	0.0256697
Os.11788.1.S1_at	0.449781	0.0955163
Os.11789.1.S1_at	0.555886	0.177396
Os.11795.1.S1_a_at	0.47448	0.0526396
Os.11795.1.S1_s_at	0.465978	0.106752
Os.11800.1.S1_at	0.373562	0.0577568
Os.11800.1.S1_s_at	0.361462	0.0308725
Os.11802.1.S1_at	0.513917	0.289813
Os.11808.1.S1_at	0.853869	0.622183
Os.11816.1.S1_at	0.700846	0.317204
Os.11823.1.S1_at	0.964098	0.891065
Os.11829.1.S2_at	0.696175	0.362526
Os.11837.1.S1_at	0.989544	0.94347
Os.11846.1.S1_at	0.671787	0.332255
Os.11867.2.S1_at	0.297717	0.0217698
Os.11870.1.S1_at	0.498215	0.157742
Os.11879.1.S1_at	0.956663	0.903516
Os.1189.1.S1_at	0.800917	0.563435
Os.11894.1.S1_at	0.338291	-0.00321918
Os.11895.1.S1_at	0.94566	0.808347
Os.11895.1.S2_at	0.877039	0.667381
Os.11897.1.S1_at	0.401416	0.0440869
Os.11899.1.S1_at	0.422831	0.0972364
Os.11903.1.S1_at	0.974999	0.974849
Os.11908.1.S1_s_at	0.542077	0.119539
Os.11911.1.S1_at	0.168923	-0.0101075
Os.1191.1.S1_at	0.925678	0.728443
Os.11914.1.S1_at	0.259636	0.0948526
Os.11920.1.S1_s_at	0.530076	0.113511
Os.11923.1.S1_x_at	0.260259	0.00184089
Os.11925.1.S1_at	1	0.847551
Os.11928.1.S1_at	0.953279	0.929397
Os.11935.1.S1_at	0.508557	0.0381701
Os.11936.1.S1_at	0.634298	0.178237
Os.11941.1.S1_at	0.356403	0.0351029
Os.11941.2.S1_at	0.268697	0.0118103
Os.11945.1.S1_at	0.422848	0.180116
Os.11952.1.S1_at	0.42073	0.127058
Os.11962.1.S1_at	0.476927	0.0487268
Os.11983.1.S1_at	0.20874	-0.0016269
Os.11988.1.S1_at	0.899901	0.839823
Os.11991.1.S1_at	0.58314	0.182018
Os.12000.1.S1_at	0.430804	0.0690061
Os.12007.1.S1_at	0.673834	0.310738
Os.12009.1.S1_at	0.983519	0.957206
Os.12010.1.S1_x_at	0.805311	0.681571
Os.12012.1.S1_at	0.30694	0.0817565
Os.12018.1.S1_at	0.337219	0.0699551
Os.12021.1.S1_at	0.831899	0.678177
Os.12030.1.S1_at	0.199754	0.0701947
Os.12037.1.S1_at	0.375588	0.0742219
Os.12048.1.S1_at	0.532033	0.0783877
Os.12062.1.S1_a_at	0.168038	-0.000621976
Os.12063.1.S1_at	0.477957	0.0794626
Os.12069.1.S1_at	0.286778	0.0877115
Os.12072.1.S1_at	0.612069	0.248605
Os.12077.1.S1_at	0.284921	0.0141117
Os.12081.2.S1_s_at	0.867358	0.779928
Os.12082.1.S1_at	0.402017	0.257408
Os.12092.1.S1_at	0.511942	0.0819418
Os.12092.2.S1_a_at	0.390226	0.0302036
Os.12094.1.S1_a_at	0.815781	0.57041
Os.12096.3.S1_a_at	0.493117	0.0996959
Os.12096.4.S1_s_at	0.406519	0.116145
Os.12106.1.S1_at	0.757472	0.582289
Os.12110.1.S1_at	0.363972	0.0581669
Os.12111.1.S1_at	0.401418	0.123787
Os.12119.1.S1_at	0.488589	0.180147
Os.12127.1.S1_at	0.935625	0.877144
Os.12127.2.A1_at	0.168865	-0.0226732
Os.12130.1.S1_at	0.479589	0.0982863
Os.12145.1.S1_at	0.402175	0.0115853
Os.1215.1.S1_at	0.712094	0.355763
Os.12156.1.S1_at	0.553798	0.191818
Os.12158.1.S2_at	0.935821	0.773687
Os.12159.1.S1_at	0.948966	0.836796
Os.12160.1.S1_at	0.404635	0.06664
Os.12167.1.S1_at	0.461273	0.0546049
Os.12173.1.S1_at	0.500632	0.156538
Os.12189.2.S1_at	0.888536	0.69234
Os.12190.1.S1_at	0.321009	0.0949875
Os.12198.1.S1_a_at	0.543516	0.11369
Os.12201.1.S1_at	0.382139	0.036791
Os.12206.1.S1_at	0.60811	0.251139
Os.12212.1.S1_at	0.569908	0.129116
Os.12234.2.S1_s_at	0.392532	0.0462727
Os.12239.1.S1_at	0.504851	0.173311
Os.12241.1.S1_at	0.412993	0.213888
Os.12243.1.S1_at	0.420779	0.063316
Os.12244.1.S1_at	0.424615	0.0409994
Os.12248.1.S1_at	0.542035	0.157674
Os.12250.1.S1_at	0.543053	0.200662
Os.12252.1.S1_at	0.780092	0.339927
Os.12257.1.S1_at	0.28795	0.00376293
Os.12262.1.S1_at	0.55251	0.146775
Os.12266.1.S1_at	0.64578	0.232769
Os.12267.2.S1_s_at	0.433393	0.103098
Os.12277.1.S1_at	0.158865	0.00265852
Os.12281.1.S1_at	0.553365	0.196789
Os.12286.1.S1_at	0.172854	0.0374424
Os.12286.1.S2_a_at	0.28128	0.0559278
Os.12290.1.S1_at	0.43015	0.055131
Os.12300.1.S1_at	0.886153	0.706716
Os.12323.2.S1_at	0.633104	0.12144
Os.12327.1.S1_at	0.970644	0.931868
Os.12333.1.S1_at	0.99165	0.912388
Os.12337.2.S1_x_at	1.45e-07	-0.0246317
Os.12348.2.S1_at	0.835116	0.574616
Os.12356.1.S1_at	0.960798	0.900656
Os.12357.1.S1_at	0.53076	0.142132
Os.12362.1.S1_at	0.440008	0.0781252
Os.12363.1.S1_at	0.410529	0.106339
Os.12365.2.S1_at	0.927975	0.868377
Os.12365.3.S1_x_at	1	0.973149
Os.12365.4.S1_x_at	0.993079	0.962008
Os.12366.1.S1_x_at	0.228244	0.0429394
Os.12379.1.S1_at	0.856985	0.678488
Os.12391.1.S1_a_at	0.446025	0.0760495
Os.12392.1.S1_at	0.389883	0.162162
Os.12393.1.S1_at	0.326042	0.0218037
Os.12399.1.S1_at	0.483481	0.0873904
Os.12400.2.S1_x_at	0.59733	0.226732
Os.12400.4.S1_at	0.649514	0.197715
Os.12410.2.S1_at	0.840749	0.556354
Os.12415.1.S1_at	0.658768	0.216046
Os.12416.1.S1_at	0.572045	0.102518
Os.12420.1.S1_at	0.669555	0.422171
Os.12429.1.S1_at	0.892521	0.739628
Os.12430.1.S1_at	0.448487	0.105552
Os.12452.1.S1_s_at	0.589511	0.0679323
Os.12454.1.S1_a_at	0.292801	0.0916119
Os.12462.1.S1_at	0.245977	0.00707858
Os.12501.1.S1_at	0.566774	0.12649
Os.12520.1.S1_a_at	0.573205	0.128165
Os.12580.1.A1_at	0.795848	0.428037
Os.12583.1.S1_at	0.599212	0.245071
Os.12583.2.S1_at	0.714827	0.326051
Os.12584.1.S1_x_at	0.213242	0.0404923
Os.12590.1.S1_at	0.648177	0.296746
Os.12596.1.S1_at	0.427777	0.119707
Os.12597.1.S1_at	0.425233	0.0775724
Os.12606.1.S1_at	0.676744	0.367057
Os.12614.1.A1_at	0.700896	0.357241
Os.12628.1.S1_at	0.385938	0.0925085
Os.12629.1.S1_at	0.617575	0.244525
Os.12629.1.S2_at	0.613186	0.225215
Os.12633.1.S1_s_at	0.525993	0.293635
Os.12640.1.S1_at	0.420292	0.110024
Os.12672.3.S1_at	5.7e-08	-0.019472
Os.12688.1.S1_at	0.513094	0.093604
Os.12689.1.S1_at	0.581156	0.188952
Os.12693.3.S1_at	0.324578	0.111148
Os.12701.1.S1_at	0.275364	-0.016168
Os.12713.1.S2_a_at	0.0960002	-0.0114783
Os.12719.1.S1_at	0.752473	0.525889
Os.12735.1.S1_at	0.292471	0.0683027
Os.12735.1.S1_s_at	0.322547	0.0479612
Os.12740.1.S1_x_at	5e-07	0.0134666
Os.12750.1.S1_a_at	0.936235	0.749199
Os.12750.1.S1_x_at	0.862465	0.606208
Os.12750.2.S1_s_at	0.814298	0.496994
Os.12751.1.S1_at	0.456529	-0.0221608
Os.12755.2.S1_s_at	0.472087	0.0906058
Os.12761.1.S1_at	0.518701	0.184518
Os.12764.1.S1_at	0.752409	0.284709
Os.12781.1.S1_at	0.360967	0.0925598
Os.12787.1.S1_at	0.533807	0.153088
Os.12791.1.S1_a_at	0.818298	0.51701
Os.12791.2.S1_a_at	0.822137	0.48165
Os.12791.2.S1_x_at	0.840352	0.528817
Os.12791.4.S1_x_at	0.833295	0.478194
Os.12793.1.S1_x_at	0.773466	0.540946
Os.12795.1.S1_at	0.403118	0.196481
Os.12817.1.S1_at	0.76769	0.522647
Os.12821.1.S1_at	0.167581	-0.00789671
Os.12823.1.S1_at	0.659231	0.170777
Os.12838.1.S1_at	0.684508	0.289219
Os.12839.1.S1_at	0.766197	0.466864
Os.12845.1.S1_at	0.926789	0.802545
Os.12851.1.S1_at	0.474548	0.0958471
Os.12856.1.S1_x_at	0.196236	0.0181848
Os.12856.2.S1_at	0.375311	0.0729286
Os.12861.1.S1_at	0.403332	0.0755321
Os.12866.1.S1_at	0.924115	0.758413
Os.12937.1.S1_at	0.25991	0.0156914
Os.12980.1.S1_at	0.396004	0.0574192
Os.12986.1.S1_at	0.491656	0.138063
Os.12990.1.S1_x_at	0.48204	0.0906318
Os.12999.1.S1_at	0.696049	0.407685
Os.13008.1.S1_at	0.776905	0.254056
Os.13008.2.S1_at	0.883897	0.54578
Os.13008.2.S1_x_at	0.899507	0.583826
Os.13011.1.S1_at	0.607602	0.209544
Os.13026.1.S1_at	0.325707	0.0523814
Os.13071.1.S1_at	0.751527	0.510745
Os.1307.1.S1_a_at	0.545083	0.106169
Os.1310.1.S1_a_at	0.549035	0.237141
Os.13225.1.S1_a_at	0.52625	0.163409
Os.13253.1.S1_at	0.334499	0.0420104
Os.1327.1.S1_at	0.479708	0.105919
Os.13464.1.S1_at	0.836841	0.49298
Os.13485.1.S1_at	0.55533	0.215133
Os.13543.1.S1_at	0.894493	0.728131
Os.13560.1.S1_at	0.853996	0.653787
Os.13567.1.S1_at	0.916414	0.802741
Os.13604.1.S1_at	0.628494	0.177733
Os.13615.2.S1_at	0.545796	0.164759
Os.13743.1.S1_at	0.336739	0.0358024
Os.13812.1.S1_a_at	0.435551	0.151981
Os.1382.1.S1_at	0.449298	0.123657
Os.1385.1.S1_at	0.287747	0.0746946
Os.1385.2.S1_x_at	0.319519	0.0470072
Os.13854.1.S1_at	0.292558	0.0205362
Os.1386.1.S1_a_at	0.523066	0.145827
Os.13862.1.S1_at	0.259362	0.0690048
Os.13960.1.S1_a_at	0.821978	0.595084
Os.13960.1.S1_at	0.84428	0.667457
Os.13960.2.S1_s_at	0.812312	0.652908
Os.13960.2.S1_x_at	0.816452	0.637674
Os.13965.1.S1_at	0.313425	0.0321052
Os.13968.1.S1_a_at	0.745187	0.464609
Os.13980.1.S1_at	0.62544	0.284623
Os.13993.1.S1_at	0.19825	0.00151923
Os.13996.1.S1_at	0.22678	0.0434206
Os.14042.1.S1_at	0.47979	-0.0131251
Os.14045.1.S1_s_at	0.574363	0.19607
Os.14076.1.S1_s_at	0.358497	0.0618929
Os.14077.1.S1_at	0.244967	0.0513157
Os.14078.1.S1_s_at	0.52172	0.168155
Os.14079.1.S1_at	3.59e-07	-0.0149494
Os.1408.1.S1_at	0.432479	0.262734
Os.14092.1.S1_at	0.443678	0.00918948
Os.14095.1.S1_at	0.922097	0.76937
Os.14104.1.A1_a_at	0.392598	0.12151
Os.14115.1.S1_at	0.429764	0.132286
Os.14118.1.S1_at	0.807004	0.33607
Os.14139.1.S1_at	0.291866	0.0679102
Os.14141.1.S1_at	0.902704	0.824634
Os.14148.1.S1_at	0.631854	0.470346
Os.14151.1.S1_at	0.510358	0.210622
Os.14153.3.S1_x_at	0.835119	0.491145
Os.14198.1.S1_at	0.452442	0.154451
Os.14.1.S1_x_at	0.877665	0.576712
Os.14205.1.S1_at	0.359901	0.0598187
Os.142.2.A1_a_at	0.0710477	-0.0141247
Os.1423.1.S1_at	0.460478	0.0929093
Os.14232.1.S1_at	0.46789	-0.00292149
Os.14256.1.S1_a_at	0.874362	0.672396
Os.14258.1.S1_at	1	0.974881
Os.14269.1.S1_x_at	1	0.868707
Os.14271.1.S1_at	0.438101	0.0729689
Os.14324.1.S1_s_at	0.645677	0.355799
Os.14360.1.S1_x_at	0.62789	0.226665
Os.14362.1.S1_at	0.978157	0.973208
Os.14365.1.S1_at	0.7226	0.286532
Os.14369.1.A1_a_at	0.724655	0.451071
Os.14374.1.S1_at	0.997118	0.95432
Os.14382.1.S1_at	0.579683	0.105365
Os.1440.1.S1_at	0.377226	0.0507061
Os.1440.2.S1_x_at	0.339555	0.00985864
Os.14409.1.S1_at	0.128792	0.0142094
Os.14411.1.S1_at	0.712505	0.380507
Os.14427.1.S1_at	0.771164	0.586586
Os.14483.1.S1_x_at	0.281786	0.0251889
Os.14493.1.S1_at	0.345326	0.0252693
Os.14496.1.S1_at	0.426581	0.100006
Os.14497.1.S1_at	1	0.937261
Os.14513.1.S1_at	0.815143	0.637385
Os.14529.1.S1_x_at	0.499936	0.146553
Os.14533.1.S1_a_at	0.988497	0.925843
Os.14537.1.S1_at	0.636566	0.273445
Os.14561.1.S1_at	0.935147	0.69726
Os.14563.1.S1_at	0.202216	0.020479
Os.14567.1.S1_at	0.558507	0.122273
Os.14583.1.S1_at	0.77364	0.54133
Os.14585.1.S1_s_at	0.718987	0.487545
Os.14592.1.S1_at	0.500455	0.240488
Os.14630.2.S1_at	0.625875	0.281109
Os.14631.1.S1_at	0.591868	0.179257
Os.14641.1.S1_at	0.361159	-0.0106317
Os.14648.1.S1_at	0.945824	0.819006
Os.1465.1.S1_at	0.40685	0.141864
Os.14658.1.S1_x_at	0.831984	0.588076
Os.14675.1.S1_x_at	0.717774	0.597753
Os.14675.2.S1_at	0.956935	0.882655
Os.14676.1.S1_a_at	0.736824	0.207235
Os.14676.2.S1_at	0.816163	0.395791
Os.14711.1.S1_at	0.811419	0.585533
Os.14750.1.S1_at	0.988005	0.933817
Os.1475.1.S1_at	0.726868	0.379111
Os.14762.1.S1_x_at	0.581701	0.341813
Os.14762.3.S1_at	0.835545	0.635591
Os.14762.3.S1_x_at	0.833228	0.676176
Os.14771.1.S1_at	0.915015	0.79064
Os.14774.2.S1_at	0.810631	0.529072
Os.1479.1.S1_at	0.703822	0.302912
Os.14793.1.S1_at	0.400703	0.0975043
Os.14813.1.S1_at	0.923903	0.850477
Os.14816.1.S1_at	0.466511	0.10228
Os.14817.1.S1_a_at	0.460752	0.102325
Os.14820.1.S1_s_at	1.43e-06	0.00234803
Os.14820.1.S2_s_at	0.145798	0.0737118
Os.14824.1.S1_at	0.355269	0.0717643
Os.14830.1.S1_a_at	0.546799	0.193022
Os.14831.2.S1_at	0.619537	0.285126
Os.14835.1.S1_x_at	0.814726	0.602551
Os.14847.1.S1_at	0.754211	0.457091
Os.14849.1.S1_a_at	0.298394	0.00969423
Os.14855.1.S1_at	0.569054	0.273566
Os.14862.1.S1_a_at	0.986606	0.952668
Os.14862.1.S1_s_at	0.33168	0.0856823
Os.14875.1.S1_at	0.951315	0.838477
Os.14876.1.S1_at	0.632438	0.353712
Os.14883.1.S1_a_at	0.174082	0.0231398
Os.14901.1.A1_a_at	0.397569	0.125984
Os.14920.1.S1_s_at	0.353019	0.0190172
Os.14920.3.S1_x_at	0.217313	0.0631178
Os.14921.1.S1_at	0.622984	0.0790359
Os.14929.1.S1_at	0.267298	0.0630467
Os.14934.1.S1_at	0.289174	0.0174363
Os.14938.1.S1_at	0.911685	0.742066
Os.14955.1.S1_at	0.589026	0.273055
Os.14965.1.S1_at	0.803865	0.542998
Os.14971.1.S1_at	0.290049	0.0676083
Os.14978.1.S1_a_at	0.651668	0.141082
Os.14983.1.S1_a_at	0.208233	0.00427655
Os.14997.1.A1_at	0.939044	0.885264
Os.14998.1.S1_at	0.917435	0.703033
Os.15000.1.S1_a_at	0.205115	0.0139857
Os.15007.1.S1_at	0.527857	0.0649579
Os.15008.1.S1_at	0.404369	0.0391508
Os.15015.1.S1_a_at	0.259621	-0.0014296
Os.15022.1.S1_at	0.180314	0.00568464
Os.15026.1.S1_at	0.735444	0.389657
Os.15043.1.S1_at	1	0.906083
Os.15076.1.S1_at	0.503477	0.187935
Os.15089.1.S1_at	0.218782	-0.0190085
Os.15092.1.S1_at	0.400856	0.0129332
Os.15132.1.S1_x_at	0.957044	0.840825
Os.15152.2.S1_at	0.837169	0.616084
Os.15171.1.S1_at	1	0.966215
Os.15171.1.S1_s_at	0.949942	0.849569
Os.15175.1.S1_at	0.783547	0.455888
Os.15191.1.S1_s_at	0.349904	0.092047
Os.15197.1.S1_at	0.520324	0.179632
Os.15197.1.S2_at	0.849392	0.671588
Os.15199.1.S1_at	0.972587	0.942199
Os.15210.2.S1_x_at	0.808488	0.466787
Os.15211.1.S1_at	0.905074	0.748355
Os.15219.1.S1_at	0.549767	0.22851
Os.15222.1.S1_at	0.850667	0.809638
Os.15247.1.S1_s_at	0.688736	0.2987
Os.15262.1.S1_at	0.551907	0.114704
Os.15271.1.S1_s_at	6.08e-08	-0.0155261
Os.15283.1.S1_at	0.365775	0.0431901
Os.15295.2.S1_x_at	0.17293	-0.0159139
Os.15328.1.A1_at	8.75e-08	-0.0155321
Os.15351.1.S1_at	0.991056	0.948578
Os.15353.1.S1_at	0.789764	0.663543
Os.15355.1.S1_x_at	0.430334	0.203594
Os.15390.1.S1_at	0.137377	0.0364236
Os.15390.1.S1_s_at	0.167004	0.0404613
Os.15426.1.S1_at	0.545662	0.176338
Os.15428.1.S1_at	0.39282	0.10015
Os.15478.1.S1_x_at	1	0.89674
Os.15498.1.S1_at	0.87018	0.744886
Os.15507.1.S1_at	0.979229	0.941133
Os.15516.1.S1_at	1	0.946228
Os.15521.1.A1_at	0.787752	0.558705
Os.15521.1.A1_s_at	0.945672	0.908934
Os.15537.1.S1_at	0.536364	0.442022
Os.15557.1.S1_at	0.560672	0.2664
Os.15559.1.A1_at	0.870205	0.652312
Os.15570.1.S1_at	0.443409	0.0691488
Os.15573.1.A1_s_at	0.410147	0.141882
Os.15606.1.S1_at	0.46295	0.18385
Os.15606.1.S2_at	1	0.740166
Os.15614.1.S1_at	1	0.950612
Os.15633.1.S1_at	0.549101	0.183331
Os.15633.1.S2_at	0.530699	0.153547
Os.15641.1.S1_at	0.684966	0.176342
Os.15660.1.S1_at	0.917146	0.914076
Os.15669.1.S1_at	0.509984	0.183422
Os.15671.1.A1_at	0.38644	0.0306193
Os.15671.1.A2_at	0.84717	0.520155
Os.15679.1.S1_s_at	0.564417	0.174302
Os.15682.1.A1_at	0.359626	0.105871
Os.15688.2.S1_x_at	0.160379	-0.0185471
Os.15706.1.S1_at	0.272141	0.0425492
Os.15707.1.S1_at	0.498993	0.175839
Os.15723.1.S1_a_at	0.798855	0.484005
Os.15725.1.S1_at	0.790484	0.342365
Os.15729.2.S1_at	0.26236	0.0211308
Os.15729.2.S1_x_at	0.260951	0.0394089
Os.15732.1.S1_s_at	0.298262	0.0162872
Os.15734.1.S1_at	0.389407	0.0893137
Os.15746.1.S1_at	0.873688	0.737805
Os.15757.1.S1_at	0.344886	0.137224
Os.15766.1.S1_at	0.534887	0.161351
Os.15799.1.S1_at	0.920638	0.725314
Os.15813.1.S1_at	0.226428	-0.0208133
Os.15825.1.S1_at	0.803485	0.579207
Os.15825.1.S2_at	0.916202	0.789499
Os.15829.1.S1_at	0.687325	0.117163
Os.15830.1.S1_at	0.442817	0.0740954
Os.15838.1.A1_at	0.40159	0.0783926
Os.15852.1.S1_at	0.883505	0.701897
Os.15856.1.S1_at	0.890331	0.781312
Os.15877.1.S1_at	0.313815	0.103116
Os.15898.1.S1_at	0.849045	0.678665
Os.15914.1.S1_at	0.398145	0.0554029
Os.15942.1.S1_s_at	0.967264	0.958276
Os.15942.5.S1_x_at	1	0.952461
Os.15943.1.S1_at	0.556914	0.341925
Os.15983.1.S1_at	0.625581	0.207743
Os.15985.1.S1_at	0.739275	0.526599
Os.15987.1.S1_at	0.872266	0.726319
Os.15992.1.S1_at	0.545217	0.178182
Os.16011.1.A1_at	0.564629	0.156882
Os.16025.1.S1_s_at	0.835425	0.613269
Os.16030.1.S1_x_at	0.680901	0.341334
Os.16037.1.S1_at	0.512982	0.202325
Os.16043.1.S1_at	0.848618	0.531698
Os.16062.1.S1_at	0.115302	-0.00249999
Os.16088.1.S1_x_at	0.560388	0.18364
Os.16105.1.S1_at	0.377758	0.0566904
Os.16140.1.S1_at	0.899219	0.653518
Os.16158.1.S1_at	0.485239	0.136698
Os.16218.1.S1_at	0.435197	0.0958559
Os.16221.1.S1_at	0.768981	0.445457
Os.16226.1.S1_s_at	0.590137	0.194708
Os.16231.1.S1_s_at	0.37708	0.106714
Os.16231.1.S2_at	0.639775	0.273056
Os.16271.1.S1_s_at	0.54872	0.164503
Os.16277.1.S1_at	0.742811	0.371308
Os.16281.1.A1_s_at	0.781422	0.589439
Os.16303.3.S1_x_at	0.534441	0.134837
Os.16305.1.S1_at	0.573561	0.129581
Os.16309.1.S1_at	0.658559	0.385486
Os.16317.1.S1_at	0.313228	0.0778003
Os.16320.1.S1_at	0.277299	0.0616264
Os.16326.1.S1_at	0.544849	0.135323
Os.16327.1.S1_at	0.697436	0.342726
Os.16334.1.S1_at	0.701594	0.415476
Os.16365.1.S1_at	0.887412	0.672806
Os.16414.1.S1_x_at	0.966217	0.897962
Os.16479.1.S1_at	0.904276	0.858354
Os.16494.1.S1_at	0.908562	0.698802
Os.16615.1.S1_at	0.747977	0.442368
Os.16659.1.S1_at	0.102041	0.0433116
Os.16659.1.S2_at	0.247929	0.0594193
Os.16692.1.S1_x_at	0.505128	0.104394
Os.16692.2.S1_at	0.416053	0.0380728
Os.16708.2.S1_at	0.210878	0.0224685
Os.16724.1.S1_at	0.658512	0.198109
Os.16743.1.S1_at	0.902798	0.566171
Os.16761.1.S2_at	0.127389	-0.00426685
Os.16786.1.S1_at	0.442115	0.0911969
Os.16807.1.S1_at	0.699825	0.344946
Os.16825.1.S1_at	0.45121	0.0949067
Os.16839.1.S1_at	1	0.942105
Os.16859.1.S1_at	0.830586	0.587535
Os.16862.1.S1_at	0.292913	0.022721
Os.16872.1.S1_at	0.0724095	-0.0181078
Os.16879.1.S1_at	0.295989	0.066429
Os.16882.1.S1_at	8.71e-08	-0.0155969
Os.16899.1.S1_at	0.739377	0.442265
Os.16914.1.S2_at	0.742452	0.552221
Os.16954.1.S1_at	0.314786	0.0225804
Os.16957.1.S1_at	0.779948	0.63643
Os.16984.2.S1_a_at	0.0290451	-0.00448713
Os.16999.1.A1_at	0.164295	-0.0166787
Os.17012.1.S1_at	0.963773	0.849663
Os.17019.1.A1_at	1.17e-07	-0.0173238
Os.17038.1.S1_at	0.105138	-0.0021799
Os.17038.2.S1_x_at	0.131622	0.00516153
Os.170.3.S1_at	0.464975	0.129341
Os.17045.1.S1_s_at	0.909918	0.732376
Os.17047.1.A1_at	0.536351	0.0761676
Os.17052.1.S1_s_at	1	0.967905
Os.17055.1.A1_a_at	0.97799	0.931208
Os.17055.2.A1_a_at	0.978205	0.937772
Os.17058.1.S1_at	0.892291	0.674527
Os.17065.1.S1_at	0.247567	0.0331916
Os.17074.1.S1_at	0.884518	0.803944
Os.17075.1.S1_at	0.62902	0.303666
Os.17076.1.S1_at	0.791502	0.443528
Os.17079.1.S1_at	0.377402	0.0224663
Os.17083.1.S1_at	0.675171	0.436263
Os.17087.3.S1_at	1.89e-07	-0.0191006
Os.1709.1.S1_x_at	1.62e-07	-0.0218458
Os.17108.1.S1_at	0.319283	0.00259909
Os.171.1.S1_at	0.541937	0.184987
Os.17125.1.S1_at	0.379983	-0.00467249
Os.17131.1.S1_at	1	0.939242
Os.17131.1.S1_x_at	1	0.939776
Os.17136.1.S1_at	0.697827	0.347891
Os.17137.1.S1_at	0.772777	0.461981
Os.17149.1.S1_at	0.478903	-0.0110529
Os.17158.1.S1_at	0.569765	0.0174134
Os.17160.1.S1_at	0.966307	0.888943
Os.17174.1.S1_at	0.41941	0.0613222
Os.17177.1.S1_at	0.446868	0.108666
Os.17179.1.A1_at	0.919024	0.807824
Os.17180.1.S1_at	0.592381	0.246504
Os.17181.1.S1_at	0.36006	-0.00349423
Os.17184.1.S1_at	0.418843	0.117861
Os.17195.1.A1_at	0.556732	0.107333
Os.17196.1.A1_s_at	0.827928	0.456008
Os.17211.1.S1_at	0.967012	0.879236
Os.17213.1.S1_at	0.504638	0.238601
Os.17213.1.S1_x_at	0.273576	0.0302203
Os.17219.1.S1_at	0.484304	0.142683
Os.17219.2.S1_s_at	0.467256	0.112914
Os.17219.2.S1_x_at	0.44376	0.159024
Os.17228.1.S1_at	0.49023	0.0772708
Os.17259.1.S1_at	0.557225	0.134057
Os.17271.1.S1_at	0.834172	0.494147
Os.17284.1.A1_at	0.993504	0.970524
Os.17286.1.S1_at	0.560427	0.165487
Os.17294.1.S1_a_at	0.461672	0.0870361
Os.17302.1.S1_at	0.966595	0.922456
Os.17316.1.S1_at	0.783045	0.273292
Os.17349.1.S1_s_at	0.969309	0.876944
Os.17356.1.A1_a_at	0.535088	0.0946016
Os.17385.1.S1_at	0.333584	0.171553
Os.17392.1.S1_at	1	0.951665
Os.17396.1.S1_at	0.777244	0.430125
Os.17405.1.S1_a_at	0.416645	0.0491331
Os.17414.1.S1_at	0.535009	0.12047
Os.1741.4.S1_x_at	0.966222	0.940502
Os.17416.1.S1_at	0.541553	0.154573
Os.17424.1.S1_at	0.305839	-4.54654e-06
Os.17424.1.S1_x_at	0.302683	0.0232529
Os.17428.1.S1_at	1	0.743528
Os.17433.1.S1_at	0.86976	0.692561
Os.17437.1.S1_at	0.964049	0.865157
Os.17446.2.S1_at	7.65e-08	-0.0171518
Os.17448.1.S1_at	0.949914	0.847039
Os.17449.1.A1_at	0.630818	0.209334
Os.17451.1.S1_at	0.738701	0.512243
Os.1747.1.S1_x_at	0.874115	0.749259
Os.17474.1.A1_at	0.87153	0.750066
Os.17476.1.S1_at	0.501272	0.199041
Os.17479.1.S1_at	0.748953	0.453751
Os.17480.1.S1_at	0.460755	0.0844018
Os.17484.1.S1_at	0.928021	0.805629
Os.17491.1.S1_at	0.594843	0.118549
Os.17494.2.S1_at	0.599133	0.164246
Os.17496.1.S1_at	0.672483	0.228819
Os.17502.1.S1_at	0.322237	0.055986
Os.17506.1.S1_at	0.279088	-0.0150321
Os.175.1.S1_at	0.314679	0.0244395
Os.17522.1.S1_s_at	0.681166	0.470134
Os.17532.1.S1_at	0.935923	0.775021
Os.17532.2.S1_s_at	1	0.746172
Os.17533.1.S1_at	0.934552	0.776795
Os.17536.1.S1_at	0.55569	0.204706
Os.17540.1.S1_at	0.541425	0.220659
Os.17601.1.S1_at	0.887435	0.688
Os.17614.1.S1_at	0.335779	0.0598621
Os.17619.1.S1_at	0.612495	0.327938
Os.17623.1.S1_at	0.316098	0.0332196
Os.17650.1.S1_at	4.86e-07	-0.0202555
Os.17652.1.S1_s_at	0.48632	0.208583
Os.17652.1.S2_s_at	0.538778	0.20871
Os.17655.1.S1_at	0.318842	0.0110599
Os.17666.1.S1_at	0.958232	0.852178
Os.17681.1.S1_at	0.552145	0.113947
Os.17702.1.S1_at	1	0.974688
Os.17702.2.S1_x_at	0.872706	0.859623
Os.17708.1.S1_at	0.465721	0.0754117
Os.17736.1.S1_at	0.82097	0.647439
Os.17741.1.S1_at	0.136395	-0.0121907
Os.17746.1.S1_s_at	0.501855	0.11848
Os.17754.1.S1_at	0.396644	0.0875532
Os.17762.1.S1_at	0.588099	0.0536691
Os.17766.1.S1_at	0.907375	0.673758
Os.17770.1.S1_at	0.880076	0.733728
Os.17782.1.S1_at	0.96552	0.904996
Os.17812.1.S1_at	0.907512	0.661485
Os.17812.1.S1_x_at	0.778829	0.544807
Os.17823.1.S1_a_at	0.387545	0.0471439
Os.17841.1.S1_at	0.603971	0.253261
Os.17856.1.S1_a_at	0.851425	0.648081
Os.17861.1.S1_at	0.0126958	-0.0113002
Os.17869.1.S1_at	0.333568	0.0455308
Os.17880.1.S1_a_at	0.682849	0.260362
Os.17887.1.S1_at	0.352473	0.099467
Os.17889.1.S1_at	0.717286	0.262978
Os.17889.2.S1_at	0.282517	0.100088
Os.17902.1.S1_at	0.433777	0.202076
Os.17916.1.S1_at	0.500824	0.106395
Os.17919.1.S1_at	0.524821	0.107795
Os.17921.1.S1_at	0.860118	0.59078
Os.17937.1.S1_a_at	1	0.934395
Os.17949.1.S1_a_at	0.398522	0.0399693
Os.17974.1.S1_at	1	0.921692
Os.17975.2.S1_at	0.939209	0.774138
Os.1798.1.S1_at	0.736307	0.319615
Os.17983.1.S1_at	0.903084	0.756312
Os.17985.1.S1_s_at	0.291574	-0.00364595
Os.18008.1.S1_at	0.672962	0.358943
Os.18016.1.S1_at	1	0.977026
Os.18022.1.S1_at	0.934526	0.786449
Os.18022.2.S1_x_at	0.902027	0.711558
Os.18037.1.S1_at	0.975701	0.957166
Os.18057.1.A1_at	0.41802	0.0849088
Os.18070.1.S1_at	0.663914	0.299964
Os.18089.1.S1_at	0.453335	0.0920898
Os.18124.1.S1_x_at	0.88051	0.779941
Os.18127.1.A1_at	0.888536	0.764478
Os.18149.1.S1_x_at	0.643894	0.37057
Os.18149.2.S1_at	0.625149	0.278328
Os.1818.1.S1_at	0.528781	0.137597
Os.18206.1.S1_at	0.451938	0.14536
Os.18207.1.A1_s_at	0.883926	0.677789
Os.18211.1.S1_at	0.327961	-0.000287253
Os.18211.2.S1_x_at	0.325571	-0.00533835
Os.18217.1.S1_s_at	0.870901	0.622206
Os.18229.1.S1_at	0.60783	0.318793
Os.18230.1.S1_at	0.599713	0.131787
Os.18234.1.S1_at	0.377651	0.119392
Os.18235.1.S1_at	0.443251	0.257348
Os.18238.1.S1_at	0.557077	0.263848
Os.18241.2.A1_x_at	0.385921	0.0180742
Os.18257.1.S1_at	0.469059	0.073585
Os.18266.1.S1_at	0.912272	0.812405
Os.18293.1.S1_at	1	0.909854
Os.18296.1.S1_x_at	0.150874	-0.00787874
Os.18298.1.S1_at	0.693185	0.244839
Os.18299.1.S1_at	0.315609	0.0254358
Os.183.1.S1_at	0.665173	0.263026
Os.18330.1.S1_at	7.34e-08	-0.0289651
Os.18330.1.S2_at	1.01e-07	-0.0231955
Os.18392.1.S1_at	0.389752	0.114296
Os.18406.1.S1_at	0.185573	0.0255602
Os.18428.1.S1_at	0.816644	0.586321
Os.18448.1.S1_at	0.412817	0.130132
Os.18448.1.S1_s_at	0.517388	0.104988
Os.18463.1.S1_at	0.423603	0.0546397
Os.18464.1.S1_at	0.902352	0.823961
Os.18466.1.S1_at	0.415311	0.0312668
Os.18473.1.S1_at	0.686399	0.351128
Os.18480.1.S1_at	0.832049	0.633179
Os.18485.1.S1_s_at	0.35567	0.0151683
Os.18490.1.S1_x_at	0.265833	0.0237084
Os.1849.1.S1_at	1	0.821762
Os.18504.1.S1_at	0.812869	0.589002
Os.18506.1.S1_at	0.917424	0.8069
Os.18511.1.S1_at	0.490227	0.151554
Os.18511.1.S1_s_at	0.567964	0.252839
Os.18512.1.S1_at	0.500416	0.189264
Os.18513.1.S1_at	0.364683	0.0695521
Os.18518.1.S1_at	0.872604	0.732061
Os.18548.1.S1_at	0.743704	0.47879
Os.18548.1.S1_x_at	0.747839	0.538653
Os.18556.1.S1_x_at	0.491048	0.13666
Os.18557.1.S1_at	0.64553	0.36568
Os.18559.1.S1_at	0.369662	0.0587362
Os.18573.1.S1_at	0.422662	0.0657157
Os.18578.1.S1_s_at	0.928838	0.783386
Os.18579.1.S1_at	0.904749	0.731047
Os.18583.1.S1_at	0.591372	0.154682
Os.18583.2.S1_at	0.872893	0.693814
Os.18583.2.S1_x_at	0.657546	0.208032
Os.18585.1.S1_at	0.621564	0.315875
Os.18599.1.S1_at	0.191424	0.0237933
Os.18622.1.S1_at	0.384518	0.0745942
Os.18633.1.S1_at	0.382579	0.0328926
Os.18665.1.S1_at	0.991555	0.96112
Os.18675.1.S1_at	0.976544	0.935321
Os.18678.1.S1_at	0.296649	0.0216294
Os.18680.1.S1_at	1	0.905704
Os.18714.1.S1_a_at	0.66828	0.312861
Os.18724.1.S1_at	0.354829	0.0737472
Os.18759.1.S1_at	0.940562	0.78511
Os.1880.2.S1_a_at	0.378665	0.0513354
Os.18814.1.S1_at	1	0.910608
Os.18819.1.S1_at	0.512776	0.106353
Os.18829.1.A1_at	0.532919	0.1539
Os.18839.1.S1_at	0.396981	0.171159
Os.18847.1.S1_at	0.48411	0.104306
Os.18851.1.A1_at	0.318001	0.141441
Os.18856.1.S1_at	0.582677	0.195376
Os.18866.1.A1_at	0.920845	0.786612
Os.18866.2.S1_at	0.827352	0.664299
Os.18866.3.A1_at	0.713558	0.435535
Os.18922.2.S1_at	0.335211	0.117637
Os.18929.1.S1_s_at	0.983896	0.9525
Os.18939.1.S1_s_at	0.911617	0.692937
Os.18946.2.S1_at	0.876434	0.727014
Os.18952.1.S1_at	0.516474	0.149218
Os.18966.2.S1_at	0.592586	0.245133
Os.18980.1.A1_at	0.992599	0.965486
Os.18985.1.S1_at	1	0.974493
Os.19019.1.S1_a_at	0.272248	0.0799768
Os.19031.1.A1_at	0.847502	0.525997
Os.19038.1.S1_at	0.217478	0.0102883
Os.19044.1.S1_at	0.680269	0.296134
Os.19052.1.S1_at	0.524958	0.151476
Os.19069.1.S2_x_at	0.777687	0.528042
Os.19070.1.S1_at	0.789235	0.426464
Os.19075.1.S1_at	0.848112	0.667241
Os.19099.1.S1_x_at	0.817206	0.559483
Os.19105.1.S1_at	0.965163	0.881934
Os.19107.1.S1_s_at	0.485035	0.0705562
Os.19112.1.S1_at	0.445565	0.240876
Os.19118.2.S1_at	0.580298	0.186699
Os.19118.2.S1_x_at	0.586227	0.126369
Os.19138.1.S1_at	1	0.933319
Os.19158.1.S1_at	0.790562	0.577855
Os.19190.3.A1_a_at	0.693505	0.352029
Os.19204.1.S1_at	0.514994	0.0676012
Os.19231.1.A1_s_at	0.888385	0.807412
Os.1924.1.S1_at	0.805235	0.575783
Os.19268.1.S1_at	0.810596	0.614307
Os.19276.1.S1_at	0.985491	0.935739
Os.19331.1.S1_at	0.62597	0.318592
Os.19366.1.S1_a_at	0.881928	0.737433
Os.19366.1.S2_at	0.504908	0.18408
Os.19366.3.A1_x_at	0.960763	0.920219
Os.19366.4.A1_a_at	0.89878	0.780738
Os.19371.1.S1_at	0.706354	0.445609
Os.19375.1.S1_at	0.46425	0.0718203
Os.19378.1.S1_at	0.625042	0.333169
Os.19380.1.S1_at	0.819488	0.781422
Os.19385.1.S1_at	0.502754	0.157014
Os.19391.1.S1_s_at	0.941711	0.878024
Os.19401.1.S1_at	0.207388	0.0226839
Os.19410.5.S1_at	0.898849	0.709989
Os.19444.1.S1_at	0.570229	0.19183
Os.19472.1.S1_at	0.385928	0.0326026
Os.19480.1.S1_at	0.660758	0.229438
Os.19524.1.S1_at	0.853089	0.67827
Os.19525.1.S1_at	0.703755	0.517842
Os.19539.1.S1_at	0.337189	0.127478
Os.19575.1.A1_at	0.657442	0.330504
Os.19576.1.A1_at	0.785902	0.495669
Os.19596.1.S1_at	0.916211	0.824084
Os.19597.1.S1_at	1	0.947833
Os.19608.1.S1_at	0.324141	0.00614593
Os.19632.1.S1_at	0.461884	0.115207
Os.19742.1.S1_at	0.6288	0.188713
Os.19755.2.S1_a_at	0.25768	0.0542536
Os.19764.1.S1_at	0.0437507	-0.0145661
Os.19771.1.S1_at	0.601887	0.0900531
Os.1977.1.S1_a_at	1	0.79905
Os.1977.3.S1_x_at	1	0.83424
Os.19803.5.S1_at	0.924101	0.741191
Os.19823.1.S1_at	0.482733	0.0281967
Os.19899.1.S1_x_at	0.278873	0.0377738
Os.19899.2.S1_at	0.233015	-0.00630531
Os.1991.1.S1_at	0.443661	0.0905077
Os.19940.1.S1_at	0.910262	0.777049
Os.19940.1.S1_s_at	0.946748	0.83081
Os.19952.1.S1_at	0.611044	0.218321
Os.19954.1.S1_at	0.756865	0.507926
Os.19964.1.S1_at	0.202232	0.0694717
Os.20056.1.A1_at	0.389121	0.0815129
Os.20067.1.S1_at	0.474516	-0.000110064
Os.20068.1.S1_at	0.401706	0.0963089
Os.20077.1.S1_at	0.520067	0.17615
Os.20077.3.S1_x_at	0.399664	0.101117
Os.20079.1.S1_s_at	0.8478	0.713354
Os.20079.1.S2_at	0.751485	0.530422
Os.2010.1.S1_at	0.875465	0.674682
Os.20102.1.S1_s_at	0.963366	0.940507
Os.20136.1.S1_a_at	0.457835	0.0872529
Os.20151.1.S1_at	0.519084	0.0811439
Os.20163.1.S1_at	0.219346	-0.027271
Os.20169.1.S1_at	0.302172	0.109421
Os.20171.1.S1_at	0.8754	0.788068
Os.20177.1.S1_at	0.141457	-0.00853606
Os.20200.1.S1_at	0.533838	0.275752
Os.20202.1.S1_at	0.479606	0.1427
Os.20230.1.S1_at	0.612694	0.196971
Os.20234.1.S1_at	0.17819	0.0415388
Os.20234.2.S1_at	0.456082	0.126842
Os.20242.1.S1_at	0.363298	0.0609139
Os.20246.1.S1_at	0.608786	0.352664
Os.20261.1.S1_at	0.810141	0.586303
Os.20262.1.S1_at	0.527759	0.230997
Os.20279.1.S1_at	0.867401	0.708118
Os.20283.1.S1_at	0.506353	0.199395
Os.20289.1.S1_at	0.469629	0.144253
Os.20292.1.S1_at	0.174824	0.060376
Os.20295.1.S1_at	0.915089	0.819474
Os.2030.1.S1_at	0.720424	0.228765
Os.20337.1.S1_x_at	0.836004	0.723584
Os.20353.1.S2_at	0.374381	0.177542
Os.20420.1.S1_at	0.460797	0.0613118
Os.20447.1.S1_at	0.575285	0.190688
Os.20476.1.A1_at	0.338383	0.0491223
Os.20476.2.S1_a_at	0.38597	0.0457118
Os.20501.1.S1_at	0.0742018	0.000497276
Os.20516.1.S1_at	0.421224	0.0537703
Os.20521.1.S1_at	0.427939	0.134041
Os.20522.1.S1_at	0.859815	0.714637
Os.20531.1.S1_at	0.632225	0.331963
Os.20541.1.S1_at	0.885527	0.656827
Os.20548.1.S1_at	0.360174	0.0320418
Os.20570.1.S1_x_at	0.905691	0.778921
Os.20570.2.S1_at	0.902654	0.777418
Os.20572.2.S1_at	0.478743	0.0600201
Os.20580.1.S1_at	0.537202	0.110626
Os.20589.1.S1_at	0.732604	0.348561
Os.20614.2.S1_at	0.334873	0.0278205
Os.20617.1.S1_at	0.487308	0.0878453
Os.20617.2.S1_s_at	0.493095	0.0636422
Os.20617.2.S1_x_at	0.459272	0.0419767
Os.20630.1.S1_at	0.815214	0.746115
Os.20677.1.S1_at	0.720179	0.370588
Os.20693.1.S1_at	0.621697	0.410478
Os.20712.1.A1_at	0.854996	0.704072
Os.20712.2.A1_at	0.859678	0.71542
Os.20714.1.S1_at	1	0.99151
Os.20722.1.S1_a_at	0.228359	0.016213
Os.20750.1.S1_at	1	0.838587
Os.20764.1.S1_s_at	0.790788	0.480253
Os.20775.1.S1_at	0.80461	0.610974
Os.20810.4.S1_at	0.943553	0.862
Os.20817.1.S1_at	0.944792	0.881507
Os.20817.5.A1_at	0.689837	0.305385
Os.20851.1.A1_at	0.255223	0.0213335
Os.20851.1.A1_x_at	0.229815	0.0321165
Os.20860.1.S1_at	0.916447	0.825153
Os.20865.1.S1_at	0.450271	0.137051
Os.20936.1.S1_a_at	0.487174	0.115018
Os.20969.1.S1_at	0.339058	0.0219351
Os.21018.1.S1_at	0.894369	0.752159
Os.21031.1.S1_at	0.297925	0.0653564
Os.21103.2.S1_at	0.796551	0.576334
Os.21138.1.S1_at	0.630614	0.399259
Os.21178.1.S1_at	0.492084	0.258794
Os.21178.1.S2_at	0.627383	0.441682
Os.21222.1.S1_at	0.63374	0.420921
Os.21222.1.S1_s_at	0.905022	0.749444
Os.21231.1.S1_at	0.319829	-0.0176201
Os.21238.1.S1_at	0.952465	0.86939
Os.21240.2.S1_at	0.471886	0.09066
Os.21254.1.S1_at	0.492607	0.244413
Os.21276.1.S1_at	0.771914	0.475313
Os.21278.1.S1_at	0.894431	0.638403
Os.21280.1.S1_at	0.908976	0.763196
Os.21287.1.S1_at	0.854495	0.655274
Os.21290.1.S1_at	0.972311	0.897584
Os.21292.1.S1_at	0.432548	0.106241
Os.21300.2.S1_at	0.338421	0.0342085
Os.21318.1.S1_at	0.507451	0.20728
Os.21345.1.S1_at	0.958254	0.896159
Os.21349.1.S1_at	0.338845	0.0794622
Os.21387.3.S1_at	0.813714	0.530212
Os.21390.1.S1_at	0.874395	0.657221
Os.21410.1.S1_at	0.772842	0.525001
Os.21410.2.S1_x_at	0.791146	0.54627
Os.21445.1.S1_at	0.919268	0.750704
Os.21448.1.S1_s_at	0.746056	0.53023
Os.21454.1.S1_at	0.29337	0.0787828
Os.21562.1.S1_at	1	0.930851
Os.21574.1.S1_a_at	0.736228	0.543762
Os.21629.1.S1_at	0.462113	0.0510405
Os.21636.1.S1_at	0.657907	0.435355
Os.21762.1.S1_s_at	0.817664	0.622468
Os.21803.1.S1_at	0.171197	-0.0135507
Os.21840.1.A1_at	0.4012	0.0457109
Os.21854.2.S1_at	1	0.891794
Os.21854.2.S1_x_at	1	0.896408
Os.21858.2.S1_x_at	0.349555	0.00683989
Os.21862.1.S1_at	0.965847	0.943729
Os.21880.1.S1_at	0.833795	0.648644
Os.21957.1.S1_x_at	0.710472	0.584382
Os.21957.2.S1_at	0.779561	0.630672
Os.21957.2.S1_x_at	0.682484	0.561339
Os.22000.1.S1_at	0.0693907	0.0924559
Os.22058.1.S1_at	0.325788	0.0779008
Os.22076.1.S1_a_at	0.203359	-0.0157237
Os.22086.1.S1_at	0.379129	0.0516059
Os.2211.1.S1_at	0.2244	0.0846196
Os.2216.1.S1_at	0.623443	0.316911
Os.2218.1.S1_at	0.363534	0.0805465
Os.2219.1.S1_at	0.405002	-0.0104
Os.22197.1.S1_at	0.419463	0.090843
Os.2225.1.S1_at	0.683404	0.127749
Os.22262.3.S1_a_at	0.302599	0.0269553
Os.22278.1.S1_at	0.555453	0.208377
Os.22312.2.S1_at	0.40152	0.104345
Os.22312.2.S1_x_at	0.420499	0.10909
Os.22312.3.A1_a_at	0.448077	0.0983303
Os.22353.2.S1_a_at	0.897879	0.697768
Os.22353.3.S2_x_at	0.849197	0.622766
Os.22360.1.S1_at	0.587419	0.183862
Os.2237.1.S1_at	0.321025	-0.028628
Os.2243.1.S1_a_at	0.662554	0.224863
Os.2245.1.S1_at	0.415229	0.123218
Os.22477.1.S1_at	0.75299	0.649271
Os.22486.1.A1_at	0.285818	-0.0128407
Os.2256.1.S1_at	0.891702	0.720608
Os.22563.1.S1_at	0.448442	0.117991
Os.22566.1.A1_at	0.568734	0.255983
Os.22569.1.S1_at	0.149184	8.67791e-05
Os.22571.1.S1_at	0.312157	0.014983
Os.22578.1.A1_at	0.352775	0.103049
Os.22581.1.S1_at	0.907404	0.723817
Os.2258.1.S1_at	0.960896	0.671895
Os.22585.1.S1_at	0.658843	0.26996
Os.22592.1.S1_a_at	0.994635	0.961933
Os.22594.1.S1_at	0.485041	0.165001
Os.2260.1.S1_at	0.971186	0.906455
Os.22614.1.S1_at	0.960477	0.94439
Os.22621.1.S1_at	0.303571	0.102133
Os.22629.1.S1_at	0.417645	0.0823319
Os.22631.1.S1_a_at	0.389834	0.0183075
Os.22631.2.S1_s_at	0.769579	0.449664
Os.22635.1.S1_s_at	0.804796	0.570677
Os.22652.1.S1_at	0.894086	0.722
Os.22652.2.S1_x_at	0.882389	0.718215
Os.22656.1.A1_at	0.548041	0.235716
Os.22663.1.S1_at	0.9863	0.906068
Os.22672.1.S1_at	0.931858	0.891426
Os.22674.1.S1_at	0.449264	0.123091
Os.22675.1.S2_at	0.877117	0.803085
Os.22678.1.A1_s_at	0.446246	0.113374
Os.22681.1.S1_at	0.886248	0.695173
Os.22696.2.S1_x_at	0.441143	0.10095
Os.22698.1.S1_at	1	0.939759
Os.22706.1.S1_at	0.525709	0.315948
Os.22707.1.S1_at	0.956206	0.751469
Os.22713.1.S1_at	0.870694	0.725976
Os.22731.1.S1_at	0.647018	0.325217
Os.22773.1.S1_at	0.626522	0.251524
Os.22778.1.S1_at	0.961299	0.898536
Os.22783.1.S1_s_at	0.443359	0.0896098
Os.22788.1.S1_at	0.714851	0.280239
Os.22793.1.S1_at	0.17855	-0.00715374
Os.22796.1.S1_at	0.940584	0.886242
Os.22807.1.S1_s_at	0.910188	0.760979
Os.22816.1.S1_at	0.347392	0.10094
Os.22822.1.S1_x_at	0.941223	0.824239
Os.22829.1.S1_at	0.900005	0.803402
Os.22832.1.S1_at	0.328762	0.0767734
Os.22836.2.S1_at	0.845954	0.764502
Os.22839.1.S2_at	0.673497	0.211541
Os.22857.1.A1_at	1	0.965888
Os.22898.1.S1_at	0.705685	0.178254
Os.22907.1.S1_at	0.417983	0.0480266
Os.22910.1.S1_at	0.367036	0.0594421
Os.22913.1.S1_at	0.564644	0.210667
Os.22921.1.A1_at	1	0.936824
Os.22928.1.S1_x_at	0.433894	0.112943
Os.22928.2.S1_at	0.535222	0.133552
Os.22932.1.S1_at	0.258274	0.0125381
Os.22939.1.A1_at	0.650721	0.280318
Os.22946.1.S1_at	0.44227	0.251918
Os.22962.1.S1_at	0.415416	0.075783
Os.22962.2.A1_at	0.596005	0.294932
Os.22967.1.S1_s_at	0.369195	0.11235
Os.22968.1.A1_at	0.265782	0.0333443
Os.2298.1.S1_at	0.492286	0.214787
Os.23028.1.S1_s_at	0.213957	0.00342477
Os.23052.1.S1_at	0.292737	0.0430304
Os.23055.1.A1_at	0.94776	0.853739
Os.2307.1.S1_at	0.942191	0.80337
Os.23095.1.S1_at	0.842089	0.574394
Os.23113.1.S1_at	0.750007	0.343104
Os.23133.1.S1_at	0.837637	0.676501
Os.23135.1.A1_at	0.36718	0.0724322
Os.23136.1.A1_s_at	0.867485	0.6291
Os.23145.1.S1_at	0.394395	0.114984
Os.23150.1.S1_at	0.753229	0.50969
Os.23153.1.S1_s_at	0.629846	0.297947
Os.23157.1.S1_at	0.971277	0.893926
Os.23161.1.S1_at	0.780153	0.595345
Os.23165.1.S1_at	0.107627	-0.019603
Os.23167.1.A1_at	0.29829	0.0258568
Os.23169.1.S1_at	0.515943	0.136621
Os.23174.1.S1_at	0.651242	0.534378
Os.23174.1.S1_s_at	0.631909	0.463564
Os.23186.1.S1_at	0.83865	0.607033
Os.23187.1.S1_at	0.392835	0.0330453
Os.2320.1.S1_at	0.547576	0.274101
Os.23207.1.S1_at	0.314788	-0.00889445
Os.2321.1.S1_at	0.421966	0.187205
Os.23215.1.S1_at	0.731064	0.27407
Os.23221.1.A1_at	0.362917	0.0236907
Os.23222.1.S1_at	0.987487	0.919327
Os.23227.1.S1_at	0.0138137	-0.0206888
Os.2325.1.S1_at	0.57135	0.117394
Os.23264.1.A1_at	1	0.92374
Os.23268.1.S1_at	0.122066	0.0348368
Os.2328.1.S1_at	0.300917	0.0441983
Os.23283.1.S1_at	0.882462	0.618865
Os.23290.1.S1_at	0.748149	0.378848
Os.23290.2.S1_s_at	0.730115	0.365571
Os.23290.2.S1_x_at	0.763398	0.416474
Os.23296.1.S1_x_at	0.630511	0.154773
Os.23297.1.S1_at	0.645931	0.264971
Os.23300.1.S1_at	0.750135	0.452316
Os.23302.1.A1_at	0.826039	0.690842
Os.23305.1.A1_at	0.917196	0.783303
Os.23305.1.A1_x_at	0.916356	0.823545
Os.2331.1.S1_at	0.263528	0.0254444
Os.2331.1.S1_x_at	0.268557	0.0503912
Os.23314.2.S1_at	0.381444	0.0392523
Os.23327.2.S1_a_at	0.95204	0.853281
Os.23329.1.S1_s_at	0.979531	0.908858
Os.23340.1.S1_at	0.731056	0.536651
Os.23342.1.S1_at	0.75663	0.450518
Os.23364.2.S1_a_at	0.497201	0.22475
Os.23384.1.A1_at	0.967723	0.868054
Os.23397.1.S1_at	0.482113	0.144089
Os.23397.1.S2_at	0.444011	0.104962
Os.23398.1.S1_at	0.526109	0.090752
Os.23412.1.S1_at	0.589967	0.217215
Os.2344.1.S1_at	0.430314	0.0691546
Os.23454.1.A1_at	0.511435	0.0698152
Os.23468.1.A1_at	0.431695	0.0815807
Os.23504.1.A1_at	0.975566	0.937288
Os.23507.1.A1_at	0.55852	0.206799
Os.23511.1.S1_at	0.538953	0.167712
Os.23518.1.A1_at	0.485946	0.129658
Os.23521.1.A1_at	0.254978	0.0111838
Os.23555.1.A1_at	0.940344	0.839185
Os.23557.1.A1_at	0.244146	0.0655132
Os.2356.1.S1_a_at	0.700712	0.336241
Os.23578.1.S1_at	0.913055	0.793808
Os.23613.1.S1_at	0.883793	0.780424
Os.23623.1.A1_at	0.0116135	-0.0116614
Os.23630.1.A1_s_at	1	0.928109
Os.2363.1.S1_a_at	0.254845	0.0952288
Os.23635.1.S1_at	0.262428	-0.00749599
Os.2364.1.S1_at	0.919411	0.832701
Os.23673.1.S1_at	0.890284	0.741677
Os.23688.1.A1_x_at	0.957189	0.888436
Os.2369.1.S1_a_at	0.413016	0.0760809
Os.2370.1.S1_at	0.823396	0.625479
Os.23703.2.S1_at	0.511321	0.303801
Os.23707.1.S1_at	0.963358	0.901377
Os.23711.1.S1_x_at	0.821666	0.573713
Os.2371.1.S1_at	0.575586	0.212531
Os.23761.1.S1_at	0.490814	0.300961
Os.23770.1.A1_s_at	0.63177	0.299678
Os.23778.1.S1_at	0.358339	0.138703
Os.23796.1.S1_at	0.956471	0.876464
Os.23800.1.S1_at	0.961373	0.88348
Os.23800.2.S1_x_at	1	0.961803
Os.23801.1.A1_at	0.788154	0.573099
Os.23808.2.S1_at	0.316142	0.0414755
Os.23808.3.S1_x_at	0.510004	0.0825272
Os.23809.1.S1_at	0.981642	0.928931
Os.23822.1.A1_at	0.580171	0.136294
Os.23829.1.S1_at	0.950106	0.846265
Os.23840.1.S1_at	0.732466	0.395923
Os.23844.1.A1_at	0.622822	0.331092
Os.23857.1.S1_at	0.786956	0.577972
Os.23875.1.S1_at	0.976225	0.892701
Os.23940.1.A1_at	0.916566	0.739957
Os.23943.1.A1_at	0.969928	0.873732
Os.23951.1.A1_at	0.888656	0.746461
Os.23970.1.S1_at	0.926889	0.787506
Os.23971.1.S1_a_at	0.32309	-0.0017691
Os.23971.2.S1_x_at	0.366855	-0.011254
Os.23978.1.A1_at	0.2062	0.0211115
Os.23982.1.S1_at	0.946201	0.857823
Os.24025.1.S1_at	0.930751	0.724441
Os.24025.1.S1_s_at	0.591864	0.338291
Os.24032.1.S1_at	0.868461	0.67776
Os.24032.2.S1_at	0.665028	0.381821
Os.24034.2.S1_x_at	0.479923	0.10017
Os.24034.3.S1_x_at	0.483318	0.0783189
Os.24041.1.A1_at	0.367109	0.0531224
Os.2404.1.S1_at	0.78663	0.448202
Os.24076.1.S1_at	0.979701	0.926179
Os.24076.2.A1_at	0.992145	0.954075
Os.24082.1.S1_at	0.87436	0.745845
Os.24092.1.S1_at	0.670225	0.332471
Os.24093.2.S1_x_at	0.914258	0.881123
Os.24103.1.A1_at	0.416664	0.0444451
Os.24111.1.S1_at	1.45e-07	-0.0151198
Os.24157.1.A1_at	0.567247	0.356629
Os.2416.1.S1_a_at	0.60798	0.282335
Os.24178.1.A1_at	0.750856	0.445334
Os.24178.1.A1_x_at	0.867456	0.60715
Os.24191.1.S1_at	0.689934	0.224797
Os.2423.1.S1_at	0.522097	0.118277
Os.2426.1.A1_at	0.484601	0.133458
Os.24292.2.A1_a_at	0.597692	0.221218
Os.24306.1.S1_at	0.934593	0.824417
Os.24307.1.S1_at	0.686375	0.337564
Os.24314.1.A1_s_at	0.484353	0.192685
Os.24318.1.S1_at	0.909285	0.840449
Os.24360.1.S1_at	0.880446	0.803545
Os.24360.1.S2_at	0.907664	0.890512
Os.2436.1.S1_at	0.492337	0.151265
Os.24364.1.A1_at	2.58e-06	-0.0174514
Os.24364.1.A1_s_at	0.144051	0.0827623
Os.24378.1.A1_at	0.884924	0.862882
Os.24391.1.A1_at	0.929293	0.836027
Os.24397.1.S1_at	0.991116	0.902929
Os.24417.2.S1_at	1.31e-07	-0.0225484
Os.2447.1.S1_at	0.601982	0.175252
Os.24475.1.S1_at	0.950068	0.876959
Os.24475.1.S2_at	0.342347	0.130774
Os.2448.1.S1_at	0.564302	0.241826
Os.2448.1.S2_at	0.170767	0.0718878
Os.24483.1.A1_s_at	0.658503	0.288497
Os.24495.1.S1_at	0.294101	0.0643109
Os.24495.2.S1_x_at	0.372604	0.137218
Os.24505.1.S1_at	1.1e-07	-0.0247882
Os.24515.1.S1_at	0.695661	0.197392
Os.24530.1.S1_at	0.2622	0.0290452
Os.24540.1.A1_at	0.669117	0.377154
Os.24543.1.S1_at	0.507489	0.204162
Os.24551.2.S1_at	0.847172	0.687515
Os.24551.4.S1_at	1	0.815398
Os.24554.1.A1_at	0.551317	0.210807
Os.24561.1.S1_s_at	5.58e-08	-0.0183507
Os.24562.1.S1_at	1	0.745813
Os.24580.2.A1_at	0.761921	0.517179
Os.24608.1.S1_at	0.935076	0.777245
Os.24611.1.S1_at	0.394193	0.0494297
Os.24631.1.A1_at	0.441074	0.150149
Os.24631.1.A1_s_at	0.442945	0.170938
Os.24637.1.S1_at	0.886889	0.782685
Os.24651.1.S1_at	0.98526	0.884091
Os.24658.1.S1_at	0.880147	0.616184
Os.2467.1.S1_at	0.965841	0.865605
Os.24698.1.S1_at	0.665955	0.416533
Os.24699.1.S1_at	0.561424	0.169222
Os.24712.1.A1_s_at	0.676581	0.236989
Os.24715.4.S1_at	0.761582	0.601223
Os.24720.1.S1_at	0.365676	0.126964
Os.2476.1.S1_at	0.841199	0.62496
Os.24764.1.S1_a_at	0.578617	0.165356
Os.24786.1.S1_s_at	0.373099	0.0417849
Os.24797.1.A1_at	0.827529	0.632811
Os.24831.1.S1_x_at	0.597215	0.374441
Os.24834.1.S1_at	0.421955	-0.000595147
Os.24851.1.S1_at	0.473862	0.14954
Os.24860.1.S1_at	0.303326	-0.0116871
Os.24878.1.A1_at	0.830564	0.546993
Os.24883.1.S1_s_at	0.800638	0.515998
Os.24887.2.S1_at	0.531939	0.0534963
Os.24887.3.S1_x_at	0.526347	0.210137
Os.24890.1.S1_at	0.663664	0.432853
Os.24890.1.S2_at	0.329665	0.0756769
Os.24895.1.S1_at	0.97188	0.909289
Os.24902.1.S1_at	0.351142	0.135925
Os.24913.1.A1_at	0.482009	0.0879999
Os.24927.1.S1_at	0.599197	0.0880389
Os.24970.1.A1_at	0.221731	0.0387199
Os.25006.1.A1_at	0.630387	0.312966
Os.25065.1.S1_a_at	0.466222	0.0901169
Os.25087.1.S1_at	0.775138	0.352664
Os.25099.1.A1_at	0.974683	0.938874
Os.25104.2.S1_at	0.492658	0.131627
Os.25124.1.A1_at	0.303774	0.149103
Os.25127.1.S1_at	0.91621	0.702165
Os.25142.1.A1_at	0.412119	0.105529
Os.25153.1.S1_at	0.57344	0.126173
Os.25157.1.A1_at	0.628096	0.21907
Os.25163.1.A1_x_at	0.60053	0.312251
Os.25164.1.A1_at	0.971308	0.931256
Os.25168.1.A1_at	0.995283	0.9768
Os.25168.2.A1_at	0.990788	0.968531
Os.25171.1.A1_at	0.945734	0.868731
Os.25185.1.S1_at	0.64077	0.243619
Os.25215.1.A1_at	0.416889	0.10061
Os.25227.1.S1_s_at	0.764023	0.503232
Os.25227.2.S1_at	0.93063	0.817936
Os.25230.2.A1_at	0.325976	0.0359749
Os.25250.1.S1_at	0.325225	0.0703023
Os.25255.1.S1_at	0.931211	0.863898
Os.25266.1.S1_at	0.353405	0.0888663
Os.25270.1.A1_x_at	0.599452	0.227749
Os.25305.1.A1_s_at	0.932216	0.881747
Os.25309.2.A1_a_at	0.522746	0.260077
Os.25311.1.A1_at	0.414139	0.0807327
Os.25312.1.S1_at	0.934384	0.878692
Os.25324.1.A1_at	0.781439	0.492908
Os.25324.2.S1_at	0.671765	0.294783
Os.25329.1.A1_at	0.815356	0.613218
Os.25385.1.S1_at	0.411358	0.230731
Os.25416.1.A1_at	0.889852	0.735315
Os.25428.1.S1_at	0.915294	0.852454
Os.25441.1.S1_a_at	0.819988	0.551354
Os.25444.1.S1_at	0.272878	-0.01346
Os.25454.1.S1_at	0.598599	0.180156
Os.25461.1.S1_at	0.9611	0.880723
Os.25496.1.S1_at	0.622581	0.279042
Os.25529.1.S1_at	0.446401	0.13814
Os.25553.1.A1_at	0.988725	0.964992
Os.25570.1.S1_at	0.487387	-0.0105437
Os.25587.2.S1_at	1	0.896984
Os.25588.2.S1_x_at	0.738687	0.454475
Os.25599.1.A1_at	0.186613	-0.0187737
Os.25606.1.S1_at	0.0438149	0.0417288
Os.25613.1.A1_at	0.545063	0.19266
Os.25613.1.A1_s_at	0.498721	0.071561
Os.25639.1.S1_at	0.208915	0.0253929
Os.25651.1.S1_at	0.670033	0.365669
Os.25687.1.S1_at	0.539799	0.201436
Os.25687.1.S1_x_at	0.487211	0.101093
Os.25736.1.S1_at	0.4494	0.155283
Os.25806.1.S1_at	0.37599	0.0568875
Os.25806.1.S1_s_at	0.374833	0.0514658
Os.25811.1.S1_at	0.815287	0.588596
Os.25846.1.S1_at	0.643267	0.418098
Os.25910.1.S1_s_at	0.878488	0.810812
Os.25955.1.S1_at	0.981604	0.936788
Os.26059.1.S1_at	0.507232	0.166623
Os.26059.1.S1_s_at	0.203415	-0.0243703
Os.26059.1.S1_x_at	0.300022	0.0290766
Os.26063.1.S1_at	0.655862	0.341495
Os.26376.1.S1_at	0.382269	0.0702543
Os.26388.3.S1_x_at	0.514503	0.163203
Os.26399.1.S1_at	0.739688	0.473461
Os.26408.1.S1_x_at	0.457587	0.265182
Os.26408.1.S2_at	0.755137	0.566429
Os.26422.1.S1_s_at	0.756241	0.381687
Os.26436.1.S1_at	1.84e-06	-0.00319995
Os.26437.1.A1_at	0.773066	0.488069
Os.26437.1.A1_s_at	0.740223	0.415203
Os.26440.1.S1_at	0.492703	0.145678
Os.26443.1.S1_at	0.903427	0.675543
Os.26455.1.S1_at	5.71e-07	-0.0138894
Os.26455.2.S1_s_at	3.47e-07	0.00254247
Os.26459.1.A1_s_at	0.138021	0.000474153
Os.26460.1.S1_a_at	0.685342	0.440527
Os.26460.2.S1_x_at	0.497116	0.287918
Os.26472.1.S1_at	0.466435	-0.0223653
Os.26477.1.A1_x_at	0.137951	0.00230251
Os.26486.1.S1_at	0.496213	0.247371
Os.26490.1.S1_at	0.36131	0.0955646
Os.26494.1.S1_at	0.503485	0.181063
Os.26499.1.S1_at	0.58402	0.158748
Os.26502.1.S1_a_at	0.293138	-0.00793171
Os.26511.1.S1_at	0.247727	0.0169032
Os.26516.1.S2_s_at	8.34e-08	-0.0295411
Os.26531.1.S1_s_at	0.949759	0.79334
Os.26535.1.S1_x_at	0.1291	-0.0127569
Os.26565.3.S1_at	0.962157	0.894986
Os.26572.1.S1_at	0.313594	0.0853373
Os.26588.1.S1_x_at	9.97e-08	-0.014354
Os.26592.1.S1_s_at	0.152834	-0.0201003
Os.26592.2.A1_s_at	0.104422	-0.036233
Os.26592.2.A1_x_at	0.025407	-0.0339299
Os.26592.3.S1_x_at	0.111674	-0.0173956
Os.26594.1.S1_at	7.49e-06	-0.0206598
Os.26596.1.S1_s_at	0.0814949	0.0134754
Os.26604.1.S1_x_at	4.58e-07	-0.0193806
Os.26606.1.S1_at	1	0.954624
Os.26612.1.S1_at	1.49e-07	-0.0185932
Os.26615.1.S1_at	0.0550497	-0.0164347
Os.26657.1.A1_at	1	0.934833
Os.26688.1.S2_s_at	1.14e-07	-0.0147455
Os.26688.1.S3_s_at	3.48e-07	-0.0139657
Os.26695.1.S1_at	0.341944	0.119499
Os.26698.1.S1_a_at	0.401344	0.152353
Os.26698.4.S1_s_at	0.345754	0.0495998
Os.26705.1.S1_at	0.252958	0.0843676
Os.26710.1.S1_at	0.667628	0.234395
Os.26720.1.S1_at	0.504797	0.107726
Os.26728.1.S1_a_at	0.200138	-0.0077587
Os.26728.2.S1_at	0.27194	-0.00227825
Os.26728.2.S1_x_at	0.218044	-0.0187368
Os.26729.1.A1_at	0.391817	0.0617491
Os.26739.1.A1_at	1.16e-07	-0.0170994
Os.26742.1.S1_at	0.911414	0.709509
Os.26744.1.A1_at	1.53e-07	-0.0297894
Os.26751.1.S1_s_at	0.0578834	-0.0112626
Os.26751.2.S1_at	0.041014	-0.00747048
Os.26761.1.S1_a_at	0.178332	-0.0135616
Os.26761.1.S1_s_at	0.0762437	0.00677437
Os.26761.2.S1_x_at	0.112512	-0.0145301
Os.26767.1.A1_at	0.286684	0.0169596
Os.26768.1.S1_at	0.389605	0.104015
Os.26771.1.A1_at	0.504541	0.0865412
Os.2677.1.S1_at	0.577283	0.153965
Os.26779.1.S1_at	0.95983	0.922706
Os.26781.1.S1_at	0.772996	0.302955
Os.26781.2.S1_x_at	0.828869	0.387319
Os.26784.1.S1_a_at	0.987968	0.922969
Os.26792.1.S1_at	0.761611	0.535877
Os.26795.1.S1_s_at	0.38857	0.0250731
Os.26801.1.A1_at	0.493759	0.0294662
Os.26802.1.S1_at	0.25939	0.068092
Os.26803.1.S1_at	1	0.970593
Os.26807.1.S1_at	0.564517	0.120824
Os.26813.3.S1_x_at	0.168766	-0.0145266
Os.26817.1.S1_at	0.608117	0.23183
Os.26818.2.S1_at	0.744317	0.5511
Os.26819.1.A1_at	0.826756	0.475014
Os.26827.2.A1_at	0.00349715	-0.0142467
Os.26828.1.A1_at	0.88508	0.698816
Os.26828.2.S1_at	0.831386	0.601713
Os.26833.1.S1_x_at	0.524679	0.189176
Os.26835.1.A1_at	1	0.923545
Os.26840.1.S1_at	0.832095	0.614247
Os.2685.1.S1_at	0.318679	0.0914512
Os.26852.1.A1_at	0.646324	0.181532
Os.26862.1.S1_at	0.818428	0.651517
Os.26862.1.S1_s_at	0.785442	0.598534
Os.26862.2.S1_at	0.847895	0.65921
Os.26862.3.S1_a_at	0.79555	0.595918
Os.26864.2.S1_x_at	0.548148	0.194424
Os.26868.1.A1_at	0.426811	0.105371
Os.26869.1.A1_at	0.78922	0.521136
Os.26870.1.S1_at	0.300755	0.0464724
Os.26886.1.S1_x_at	0.423972	0.181338
Os.26888.1.A1_at	1	0.813728
Os.26888.1.A1_s_at	0.857269	0.551902
Os.26891.1.A1_x_at	0.288479	0.0365915
Os.26896.1.A1_at	0.980467	0.9221
Os.26902.1.S1_at	0.964879	0.913407
Os.26904.1.A1_at	0.688854	0.328611
Os.26907.1.S1_at	0.780817	0.492783
Os.26909.1.A1_at	0.367685	0.116248
Os.26911.1.A1_at	0.882647	0.766941
Os.26922.1.S1_at	0.436426	0.120931
Os.26924.1.A1_at	0.665226	0.28471
Os.26939.1.A1_at	0.937344	0.773883
Os.26943.1.S1_at	1	0.782531
Os.26958.1.S1_at	0.911191	0.753788
Os.26963.1.A1_at	0.973889	0.958432
Os.26968.1.S1_at	0.410829	0.0646567
Os.26972.1.S1_at	0.967968	0.84792
Os.26974.1.S1_at	0.452737	0.159366
Os.26976.1.A1_at	0.878339	0.793946
Os.26977.1.A1_at	1	0.963567
Os.26979.1.S1_x_at	0.467336	0.117057
Os.26983.1.S1_s_at	0.351774	0.00641669
Os.26990.1.S1_at	0.714467	0.392286
Os.26991.1.S1_x_at	0.226897	0.0684857
Os.27000.1.S1_s_at	0.313384	0.00047246
Os.27000.2.S1_x_at	0.407756	0.0314051
Os.27002.1.S1_at	0.975257	0.906618
Os.27006.1.S1_at	1	0.752043
Os.27016.1.S2_x_at	0.938836	0.855015
Os.27016.2.S1_at	0.935129	0.876373
Os.27019.1.S1_at	0.508205	0.103343
Os.27024.1.S1_at	0.518853	0.165373
Os.27031.1.S1_at	0.509887	0.235289
Os.27036.1.S1_at	0.56541	0.217076
Os.27043.1.A1_at	0.443848	0.0456125
Os.27058.1.S1_at	0.864074	0.751297
Os.27059.1.S1_at	0.84433	0.704722
Os.27060.1.A1_at	0.593442	0.234945
Os.27063.1.S1_at	0.443751	0.0339127
Os.27067.2.A1_at	0.956624	0.76607
Os.27070.1.S1_at	0.671989	0.376163
Os.27079.1.A1_at	0.427165	0.0904337
Os.27084.1.A1_a_at	0.734763	0.462695
Os.27084.2.S1_a_at	0.939772	0.83914
Os.27088.1.A1_x_at	0.0623859	-0.0133402
Os.27096.1.S1_at	0.940164	0.832687
Os.27097.1.A1_at	0.957103	0.898061
Os.27097.1.A1_x_at	0.964605	0.89319
Os.27098.2.A1_s_at	0.772856	0.54846
Os.27098.4.S1_x_at	0.439885	0.0458332
Os.27104.1.S1_at	0.251415	-0.00520369
Os.27109.1.S1_at	0.335427	0.0340458
Os.27110.1.A1_at	0.951232	0.91745
Os.27112.1.S1_at	0.16862	0.0451917
Os.27117.1.A1_s_at	0.654174	0.12155
Os.27122.1.S1_a_at	0.835885	0.547323
Os.27125.1.A1_at	0.939148	0.802697
Os.27133.2.S1_at	0.759274	0.598688
Os.27139.1.A1_at	0.141373	0.0062529
Os.27140.1.S1_a_at	0.359549	0.115488
Os.27142.1.S1_at	0.389449	0.0727386
Os.27144.1.S1_at	0.927937	0.826752
Os.27148.1.A1_at	0.974142	0.932736
Os.27159.1.S1_at	0.78789	0.485853
Os.27167.1.S1_at	0.603946	0.269488
Os.27174.1.A1_at	0.962217	0.864465
Os.27175.1.S1_a_at	0.751829	0.351297
Os.27180.1.S1_at	0.110615	0.0311268
Os.27183.1.S1_at	0.788565	0.526508
Os.27205.1.S1_at	0.638158	0.183629
Os.27207.1.S1_at	0.578183	0.116012
Os.272.1.S1_at	0.805494	0.577071
Os.27220.1.A1_a_at	0.731524	0.515055
Os.27221.1.A1_at	0.44079	0.213301
Os.27228.1.S1_at	0.88835	0.750152
Os.27228.2.S1_at	0.784547	0.400371
Os.27232.1.S1_at	0.50323	0.170895
Os.27235.1.S1_at	0.446082	0.0766509
Os.27236.2.A1_s_at	0.853821	0.684618
Os.27244.1.A1_s_at	0.790252	0.526275
Os.27249.1.S1_at	1	0.920601
Os.27270.2.S1_at	0.359518	0.0500286
Os.27279.1.A1_at	0.888394	0.844209
Os.27288.1.S1_at	0.973028	0.938864
Os.27288.2.S1_at	0.993464	0.971576
Os.27288.2.S1_x_at	1	0.956494
Os.2729.1.S1_at	1	0.887857
Os.27295.1.S1_at	0.670101	0.430917
Os.27297.1.A1_s_at	0.971722	0.954315
Os.27297.2.S1_a_at	0.96091	0.91117
Os.27297.3.A1_a_at	0.958061	0.941866
Os.27305.1.S1_at	0.93803	0.914826
Os.27305.1.S2_at	0.964968	0.954623
Os.27307.1.S1_at	0.77356	0.425505
Os.27314.1.S1_at	6.69e-08	-0.00921328
Os.27318.1.A1_at	0.839574	0.683816
Os.27325.1.S1_at	0.992116	0.917014
Os.27327.1.S1_at	0.891326	0.666515
Os.27330.1.A1_at	0.224173	0.0307013
Os.27331.1.S1_at	0.592955	0.209949
Os.27336.1.S1_at	0.994573	0.957344
Os.27338.1.A1_at	0.932903	0.865865
Os.27350.1.A1_at	0.810157	0.731415
Os.27361.1.S1_at	0.926966	0.78245
Os.27362.1.S1_at	1	0.876699
Os.27362.1.S2_at	0.945803	0.871339
Os.27370.1.S1_at	1	0.953067
Os.27379.1.S1_at	0.729763	0.245362
Os.27381.1.S1_at	0.915879	0.759507
Os.27382.2.S1_at	0.82413	0.407737
Os.27383.2.S1_at	0.524176	0.172783
Os.27385.2.S1_x_at	0.949864	0.801533
Os.27385.3.S1_at	0.711315	0.52233
Os.27392.1.S1_at	0.679179	0.277751
Os.27393.1.S1_a_at	0.806815	0.61113
Os.27402.1.S1_at	0.941401	0.798998
Os.27416.1.S1_at	0.870556	0.747209
Os.27427.1.S1_at	0.965265	0.912341
Os.27436.1.A1_s_at	0.903927	0.826119
Os.27438.1.S1_a_at	0.863919	0.632311
Os.27438.2.S1_x_at	0.622179	0.136672
Os.27446.1.S1_a_at	0.930862	0.775752
Os.27446.2.S1_at	0.910998	0.717217
Os.27446.3.S1_x_at	0.947851	0.779111
Os.27456.1.S1_x_at	0.980084	0.928747
Os.27467.1.S1_at	0.390247	0.0910383
Os.27467.2.S1_at	0.335548	0.0268364
Os.27467.3.S1_x_at	0.379259	0.0807679
Os.27474.1.S1_at	0.651215	0.171853
Os.27477.1.S1_at	0.360412	0.0460631
Os.27478.1.A1_s_at	0.179974	-0.0273554
Os.27478.2.A1_s_at	0.0499179	-0.0305782
Os.27482.1.A1_at	0.345759	0.0751362
Os.27486.1.S1_x_at	4.03e-07	0.0124131
Os.27491.1.S1_at	0.643888	0.321483
Os.27494.1.S1_at	0.578069	0.159091
Os.27497.1.S1_at	0.238374	0.00515001
Os.27509.1.S1_at	0.864887	0.671079
Os.27517.1.A1_s_at	0.496519	0.169075
Os.27520.1.S1_at	0.692026	0.281606
Os.27520.2.S1_x_at	0.908432	0.562861
Os.27524.2.S1_at	0.422986	0.113923
Os.27530.1.S1_at	0.927635	0.831178
Os.27538.1.S1_at	0.761156	0.523068
Os.27545.1.S1_at	0.717866	0.31446
Os.27552.1.S1_a_at	0.970181	0.900685
Os.27556.1.S1_at	0.9698	0.883505
Os.27557.1.S1_at	0.974878	0.941097
Os.27562.1.S1_at	0.502003	0.100107
Os.27564.1.S1_a_at	0.778223	0.49808
Os.27569.1.S2_at	0.55449	0.177871
Os.27573.1.S1_at	0.807672	0.518079
Os.27580.1.S1_at	0.419182	0.124472
Os.27598.1.S1_a_at	0.804879	0.535505
Os.27598.1.S1_at	0.763794	0.484734
Os.27605.1.S1_at	0.903017	0.755088
Os.27606.1.S1_at	0.662461	0.192605
Os.27609.1.A1_x_at	1	0.906296
Os.27611.1.S1_s_at	0.88496	0.776419
Os.27615.1.S1_at	0.484173	0.0772399
Os.27621.1.S1_at	0.386819	0.0908343
Os.27628.1.S1_at	0.980791	0.930468
Os.27628.2.S1_a_at	0.841165	0.553022
Os.27632.1.S1_at	0.313972	0.061961
Os.27633.1.A1_at	0.907824	0.718124
Os.27638.1.S1_at	0.511391	0.0884385
Os.27639.1.S1_x_at	0.929145	0.830439
Os.27641.1.A1_at	1	0.959727
Os.2764.1.S1_s_at	0.975518	0.911386
Os.2764.2.S1_x_at	0.929313	0.823106
Os.27647.1.S1_at	0.889122	0.655728
Os.27650.1.S1_at	1	0.953294
Os.27659.2.A1_at	0.300345	0.0123096
Os.27660.1.S1_at	0.600588	0.143296
Os.27688.1.A1_at	0.304722	0.0548002
Os.27696.1.S1_at	0.836687	0.491407
Os.27697.1.A1_at	1	0.907063
Os.27697.1.A1_x_at	0.978165	0.904702
Os.27705.1.S1_a_at	0.661454	0.279284
Os.27705.1.S1_at	0.658538	0.272143
Os.27709.1.S1_a_at	0.554778	0.0844865
Os.27712.1.S1_at	0.241282	0.0521659
Os.27712.2.S1_x_at	0.596558	0.17412
Os.27715.1.S1_a_at	0.857991	0.686452
Os.27716.2.S1_a_at	0.175926	0.0311576
Os.27723.1.S1_a_at	0.959133	0.854748
Os.27729.1.S1_x_at	0.0763098	-0.0222206
Os.27730.1.S1_at	0.422826	0.0231966
Os.27742.2.S1_a_at	0.828085	0.610358
Os.27749.1.S1_at	0.358204	0.0191524
Os.27754.1.S1_at	0.367158	0.0658763
Os.27755.1.S1_at	0.811991	0.504564
Os.27766.1.A1_at	0.920111	0.764162
Os.27767.1.A1_s_at	0.791409	0.465644
Os.27769.1.S1_a_at	1	0.805122
Os.27770.1.A1_a_at	0.92325	0.898424
Os.27770.3.A1_a_at	0.904058	0.866512
Os.27773.1.S1_at	0.892768	0.758956
Os.27778.2.S1_at	0.78563	0.563649
Os.27778.3.S1_x_at	0.798887	0.576263
Os.27782.1.S1_at	0.385401	0.129469
Os.27784.1.S1_at	0.902623	0.737928
Os.27788.1.S1_at	0.384867	0.064542
Os.27797.1.A1_at	0.845577	0.605089
Os.27799.1.S1_at	0.546048	0.15385
Os.27804.1.S1_at	0.552535	0.187203
Os.27807.1.S1_at	0.230632	-0.0211652
Os.27828.1.S1_a_at	0.284888	-0.0291244
Os.27829.1.S1_at	0.670112	0.334626
Os.27831.1.S1_at	0.529126	0.199935
Os.27833.1.S1_at	0.605078	0.335985
Os.27838.1.S1_at	0.910791	0.782586
Os.27843.1.S1_at	0.153615	0.066167
Os.27851.1.A1_a_at	0.664884	0.229383
Os.27867.1.S1_at	0.969239	0.916398
Os.27868.1.A1_s_at	0.858658	0.640592
Os.27893.3.S1_x_at	0.0470084	0.0242979
Os.27900.1.A1_at	0.8958	0.746631
Os.27900.1.A1_x_at	0.965246	0.850483
Os.27914.1.S1_at	0.406333	0.0596208
Os.27916.1.S1_at	0.308866	0.0342459
Os.27918.1.A1_at	0.634382	0.195635
Os.27926.1.A1_s_at	0.670987	0.256729
Os.27943.1.S1_a_at	1	0.849097
Os.27943.1.S1_s_at	1	0.846098
Os.27958.1.S1_at	0.45813	0.230033
Os.27963.1.A1_at	0.288799	0.018964
Os.27965.1.S1_at	0.59079	0.137901
Os.27967.1.A1_at	0.383823	0.135083
Os.27968.1.S1_at	0.468076	0.0687873
Os.28011.1.S1_at	0.548588	0.180478
Os.28036.1.S1_at	0.808278	0.577792
Os.28036.1.S1_x_at	0.756381	0.528537
Os.28055.1.S1_at	0.826709	0.753973
Os.28061.1.S1_at	0.254812	0.0709044
Os.28065.1.S1_x_at	1	0.877837
Os.28065.2.S1_at	1	0.90586
Os.2807.1.S1_a_at	0.322877	0.0850526
Os.28079.1.S1_x_at	0.940946	0.84625
Os.28079.2.S1_s_at	0.86784	0.679991
Os.28079.2.S1_x_at	0.949655	0.875751
Os.28096.1.S1_at	0.442996	0.0518576
Os.28098.1.S1_at	0.614611	0.194936
Os.28110.4.S1_x_at	0.465302	0.0814945
Os.28124.1.S1_at	0.491093	0.181638
Os.28186.1.S1_s_at	0.957333	0.841748
Os.28186.2.S1_s_at	0.884868	0.762826
Os.28200.1.S1_x_at	0.436747	0.0968029
Os.282.2.S1_a_at	0.215474	0.010467
Os.28272.1.S1_at	0.956443	0.813431
Os.28272.1.S1_x_at	0.99089	0.915026
Os.28272.2.S1_at	1	0.935303
Os.28282.1.S1_at	0.97223	0.839669
Os.28282.2.S1_s_at	0.680423	0.406574
Os.28282.2.S1_x_at	0.929231	0.758986
Os.28300.2.S1_a_at	0.626588	0.218748
Os.28300.2.S2_a_at	0.926065	0.80684
Os.28301.1.S2_at	0.481999	0.0892362
Os.28346.1.S1_at	0.880831	0.72841
Os.28346.1.S1_x_at	0.674068	0.402096
Os.28397.1.S1_at	0.394915	0.0588416
Os.28397.1.S2_x_at	0.408887	0.0623452
Os.28397.1.S3_at	0.43777	0.130585
Os.28401.1.S1_at	0.964773	0.786459
Os.28406.1.S1_at	0.475894	0.172816
Os.28409.20.A1_a_at	0.542866	0.237276
Os.28409.2.S1_at	0.481002	0.0665362
Os.28433.5.S1_x_at	0.462072	0.0655406
Os.28435.1.S1_a_at	0.245712	0.0366974
Os.28435.4.S1_at	0.327512	0.0934159
Os.28435.4.S1_x_at	0.279883	0.0202934
Os.28435.5.S1_x_at	0.27539	0.0256773
Os.28450.1.S1_at	0.816115	0.649276
Os.28465.1.S1_at	0.437154	0.0246872
Os.28514.1.S1_at	0.345435	0.0152162
Os.28515.1.S1_at	0.585265	0.177057
Os.28531.1.S1_at	0.359533	0.080924
Os.28618.1.S1_at	0.240448	0.0200053
Os.28649.1.S1_at	0.553636	0.226862
Os.28778.1.S1_at	0.629775	0.15516
Os.28798.1.S1_at	0.915546	0.774425
Os.2881.1.S1_at	0.37759	-9.45431e-06
Os.28824.1.S1_at	0.809273	0.558536
Os.28964.1.S1_at	0.667356	0.217157
Os.28976.1.S1_at	0.668836	0.337403
Os.28983.1.S1_at	0.388986	0.0289612
Os.29008.1.S1_at	0.416464	0.0947334
Os.29008.1.S1_x_at	0.450027	0.134092
Os.29056.1.S1_s_at	1.35e-07	-0.0253169
Os.29056.1.S2_at	5.2e-06	-0.0224745
Os.29067.2.S1_at	0.975067	0.912899
Os.29093.1.S1_at	0.442459	0.191257
Os.2954.1.S1_at	0.883579	0.736566
Os.29809.1.S1_at	0.849519	0.593572
Os.29809.2.S1_x_at	0.836812	0.537402
Os.29822.1.S1_at	0.954031	0.891537
Os.29825.1.S1_a_at	0.438343	0.0713086
Os.29842.1.S1_x_at	0.423712	0.124658
Os.29866.1.S1_at	0.929255	0.830596
Os.2987.3.S1_x_at	0.905026	0.734702
Os.29959.1.S1_at	0.510792	0.0977589
Os.29966.1.S1_at	0.358587	0.05896
Os.29966.1.S1_x_at	0.341107	0.0371649
Os.29966.2.S1_x_at	0.391492	0.0317608
Os.30032.1.S1_at	0.346932	0.0378941
Os.30033.1.S1_at	0.590288	0.222434
Os.30044.1.S1_a_at	0.755816	0.606902
Os.30049.1.S1_at	0.316913	0.0798168
Os.30059.2.S1_x_at	0.886155	0.765287
Os.30101.1.S1_at	0.927124	0.846792
Os.30258.1.S1_at	0.840528	0.751101
Os.30269.1.S1_at	0.893729	0.597373
Os.30324.2.S1_x_at	0.578297	0.126437
Os.30366.1.S1_at	0.422151	0.0383296
Os.30376.1.S1_at	0.897087	0.719664
Os.3042.1.S1_at	0.920395	0.831154
Os.30433.1.S1_at	0.237791	0.0454669
Os.3046.1.S1_at	0.935354	0.868191
Os.30485.1.S1_at	0.972957	0.845234
Os.30547.1.S1_at	0.840008	0.610463
Os.30557.1.S1_at	0.885152	0.675631
Os.30557.2.S1_x_at	0.772484	0.639407
Os.30557.2.S2_x_at	0.689856	0.45835
Os.30597.1.S1_at	0.670198	0.318413
Os.30597.3.S1_x_at	0.747292	0.483519
Os.30600.1.S1_at	0.897794	0.757087
Os.30608.3.S1_at	0.450967	0.132239
Os.30657.1.S1_at	0.753542	0.427545
Os.30670.1.S1_at	0.236358	0.0252862
Os.30886.1.S1_at	0.286871	0.0212783
Os.30909.1.S1_at	0.553294	0.0856286
Os.30998.1.S1_at	0.335315	0.0920822
Os.31088.1.S1_at	0.223353	-0.00877077
Os.31112.1.S1_at	0.989487	0.927324
Os.31112.2.S1_at	0.993873	0.939183
Os.31112.3.S1_x_at	0.862116	0.738406
Os.31151.2.S1_at	0.268394	-0.0271404
Os.31191.1.S1_at	0.280682	-0.0152212
Os.3121.1.S1_at	0.763293	0.374513
Os.3122.1.S1_at	0.595189	0.194368
Os.3141.2.S1_at	0.195187	-0.0247332
Os.31415.1.S1_at	0.695324	0.458227
Os.315.1.S1_at	0.420456	0.127833
Os.31521.1.S1_at	0.0903056	-0.00340352
Os.31524.1.S1_at	0.897253	0.698347
Os.316.1.S1_at	0.507984	0.144142
Os.31636.1.S1_at	0.170641	-0.0176549
Os.31647.1.S1_at	0.706412	0.37075
Os.31669.1.S1_x_at	0.798281	0.600433
Os.31700.1.S1_at	0.81757	0.591367
Os.31848.1.S1_at	0.935925	0.862864
Os.31975.1.S1_at	0.289492	0.015762
Os.31975.1.S1_x_at	0.312242	0.0133034
Os.31992.1.S1_at	0.763763	0.442881
Os.32021.1.S1_at	0.462621	0.120481
Os.320.2.S1_a_at	0.763482	0.417953
Os.32042.1.S1_at	0.90102	0.705617
Os.32113.1.S1_at	0.446133	0.0893452
Os.32118.1.S1_at	0.702472	0.517592
Os.32118.1.S1_x_at	0.625074	0.379174
Os.32159.1.S1_a_at	0.922231	0.772688
Os.32263.1.S1_at	0.626235	0.13683
Os.32263.2.S1_x_at	0.438115	0.0457422
Os.32267.1.S1_at	0.15291	0.0408071
Os.32279.1.S1_at	0.922871	0.823517
Os.32287.1.S1_at	0.901039	0.806227
Os.32292.1.S1_at	1	0.845485
Os.32299.1.S1_at	0.388421	0.100378
Os.32314.1.S1_at	0.850995	0.68162
Os.32314.2.S1_x_at	0.839243	0.675673
Os.32459.1.S1_at	0.315121	0.000622977
Os.32459.2.S1_x_at	0.172773	-0.0299317
Os.3246.1.S1_at	0.317726	0.0784468
Os.32465.1.S1_at	0.263873	0.0848615
Os.32471.1.S1_at	0.378458	0.0128579
Os.32482.1.S1_at	0.372188	0.0867397
Os.32482.2.S1_x_at	0.300992	0.0290856
Os.32488.1.S1_at	0.614133	0.100407
Os.32498.1.S1_at	0.926865	0.760795
Os.32504.1.S1_at	0.93033	0.76867
Os.32504.2.S1_at	0.879609	0.502718
Os.32532.1.S1_at	0.869411	0.683768
Os.32532.2.S1_x_at	0.87102	0.661799
Os.32537.1.S1_at	0.982244	0.923221
Os.32537.1.S1_s_at	0.967722	0.920279
Os.32537.2.S1_at	0.951334	0.865321
Os.32537.2.S1_s_at	0.962044	0.863179
Os.32551.2.S1_at	1	0.972053
Os.32564.1.S2_at	0.898514	0.758697
Os.32577.1.S1_at	0.548429	0.14857
Os.32622.1.S1_at	0.563183	0.370111
Os.32632.1.S1_a_at	1	0.799276
Os.32668.1.S1_at	0.415848	0.0692384
Os.32714.1.S1_at	0.493219	0.17633
Os.32717.1.S1_at	0.979118	0.972229
Os.32721.1.S1_at	0.693594	0.478629
Os.32786.1.S1_at	0.807681	0.621908
Os.32856.1.S2_at	0.884377	0.743966
Os.32877.1.S1_at	0.948285	0.95654
Os.32877.1.S1_x_at	0.988067	0.964497
Os.32889.2.S1_at	0.283658	0.0261428
Os.32913.1.S1_at	1	0.938891
Os.329.1.S1_at	0.418885	0.130732
Os.32933.1.S1_at	0.873471	0.676303
Os.32933.2.S1_x_at	0.795869	0.510568
Os.32935.1.S1_at	0.91763	0.783005
Os.33000.1.S1_x_at	0.919679	0.899528
Os.33019.1.S1_at	0.708895	0.348422
Os.33131.1.A1_at	0.578539	0.278483
Os.33183.1.S1_at	0.891448	0.708478
Os.33184.1.S1_at	0.284207	0.0576205
Os.33192.1.S1_at	0.542529	0.21634
Os.33316.1.S1_at	0.619907	0.122417
Os.33339.1.S1_x_at	0.673712	0.382574
[truncated: 3,469 more rows]

## Sheet: Table S2
Table S2. Predictabilities of ten groups of 10-fold-cross-validation
Group 1			Group 2			Group 3			Group 4			Group 5			Group 6			Group 7			Group 8			Group 9			Group 10
alpha	ngenes	Predictability	alpha	ngenes	Predictability	alpha	ngenes	Predictability	alpha	ngenes	Predictability	alpha	ngenes	Predictability	alpha	ngenes	Predictability	alpha	ngenes	Predictability	alpha	ngenes	Predictability	alpha	ngenes	Predictability	alpha	ngenes	Predictability
0	4962	0.0735194	0	4946	0.33176	0	4971	0.205213	0	4948	0.285835	0	4994	0.0783462	0	5001	0.165654	0	4940	0.188331	0	5014	0.0159096	0	4973	0.35761	0	4824	0.29231
0.05	4423	0.0721838	0.05	4317	0.268199	0.05	4397	0.204002	0.05	4355	0.287307	0.05	4401	0.0866278	0.05	4453	0.152585	0.05	4343	0.208746	0.05	4311	0.0170596	0.05	4420	0.363447	0.05	4099	0.252429
0.1	3827	0.0981637	0.1	3791	0.301212	0.1	3818	0.260073	0.1	3797	0.271076	0.1	3835	0.103788	0.1	3897	0.138821	0.1	3773	0.21849	0.1	3754	0.0265095	0.1	3848	0.367722	0.1	3566	0.273122
0.15	3344	0.0610395	0.15	3329	0.335682	0.15	3344	0.220181	0.15	3334	0.348975	0.15	3359	0.0833691	0.15	3429	0.157048	0.15	3291	0.200025	0.15	3303	0.0557284	0.15	3368	0.454904	0.15	3160	0.248799
0.2	2986	0.0809156	0.2	3002	0.336324	0.2	3018	0.198142	0.2	2963	0.329765	0.2	2994	0.0946741	0.2	3013	0.129669	0.2	2938	0.190026	0.2	2965	0.077714	0.2	2992	0.52261	0.2	2880	0.222023
0.25	2729	0.130115	0.25	2758	0.295006	0.25	2757	0.186854	0.25	2725	0.33545	0.25	2750	0.112839	0.25	2753	0.122862	0.25	2714	0.205278	0.25	2734	0.0804104	0.25	2729	0.464543	0.25	2667	0.180018
0.3	2575	0.144012	0.3	2568	0.303747	0.3	2579	0.250431	0.3	2553	0.338732	0.3	2573	0.111512	0.3	2586	0.123898	0.3	2554	0.236274	0.3	2559	0.0841191	0.3	2565	0.427965	0.3	2515	0.191508
0.35	2418	0.144533	0.35	2429	0.219856	0.35	2422	0.238375	0.35	2400	0.36295	0.35	2408	0.103687	0.35	2441	0.0936615	0.35	2398	0.243914	0.35	2422	0.0893531	0.35	2413	0.396425	0.35	2371	0.180438
0.4	2297	0.210387	0.4	2302	0.18635	0.4	2299	0.195087	0.4	2278	0.375835	0.4	2286	0.122938	0.4	2294	0.0956844	0.4	2273	0.25741	0.4	2296	0.101638	0.4	2278	0.370528	0.4	2271	0.262286
0.45	2165	0.214446	0.45	2169	0.102535	0.45	2169	0.207786	0.45	2151	0.383832	0.45	2154	0.112918	0.45	2175	0.125256	0.45	2148	0.188685	0.45	2156	0.110197	0.45	2163	0.375657	0.45	2141	0.235677
0.5	2042	0.226555	0.5	2038	0.383118	0.5	2050	0.164488	0.5	2029	0.412406	0.5	2031	0.0698481	0.5	2033	0.139811	0.5	2027	0.167368	0.5	2034	0.113324	0.5	2041	0.351089	0.5	2021	0.348836
0.55	1883	0.242157	0.55	1883	0.367467	0.55	1890	0.168081	0.55	1880	0.400203	0.55	1884	0.0790365	0.55	1892	0.111463	0.55	1876	0.15817	0.55	1886	0.170081	0.55	1887	0.323637	0.55	1865	0.381666
0.6	1735	0.211034	0.6	1741	0.228034	0.6	1756	0.135349	0.6	1722	0.496336	0.6	1737	0.0961733	0.6	1752	0.0674174	0.6	1728	0.0993583	0.6	1747	0.123703	0.6	1736	0.276745	0.6	1718	0.327313
0.65	1574	0.151709	0.65	1585	0.229542	0.65	1571	0.140174	0.65	1555	0.526303	0.65	1561	0.11423	0.65	1575	0.0760732	0.65	1563	0.158857	0.65	1565	0.0793295	0.65	1580	0.240491	0.65	1548	0.417017
0.7	1381	0.129168	0.7	1381	0.266405	0.7	1394	0.196653	0.7	1372	0.427944	0.7	1374	0.107718	0.7	1373	0.0765995	0.7	1373	0.132574	0.7	1386	0.0995398	0.7	1390	0.238845	0.7	1376	0.376747
0.75	1179	0.103833	0.75	1178	0.247575	0.75	1185	0.14981	0.75	1151	0.364242	0.75	1165	0.116601	0.75	1164	0.0584229	0.75	1157	0.0930593	0.75	1191	0.146687	0.75	1178	0.198471	0.75	1155	0.375348
0.8	933	0.146158	0.8	926	0.271609	0.8	940	0.214258	0.8	919	0.312742	0.8	909	0.133437	0.8	928	0.0659406	0.8	911	0.102394	0.8	925	0.122749	0.8	924	0.238594	0.8	914	0.372182
0.85	700	0.159697	0.85	704	0.235807	0.85	703	0.189776	0.85	684	0.40595	0.85	694	0.122193	0.85	695	0.0504467	0.85	685	0.097983	0.85	708	0.125131	0.85	707	0.267794	0.85	690	0.372008
0.9	452	0.228508	0.9	454	0.267155	0.9	454	0.186429	0.9	437	0.369847	0.9	453	0.107336	0.9	434	0.0516723	0.9	440	0.0701095	0.9	456	0.138426	0.9	466	0.194299	0.9	444	0.365115
0.95	146	0.164824	0.95	148	0.26582	0.95	155	0.181665	0.95	128	0.450559	0.95	135	0.0806169	0.95	133	0.0639413	0.95	136	0.100984	0.95	154	0.165021	0.95	167	0.166176	0.95	138	0.382398

## Sheet: Table S3
Table S3. Comparisons of predictabilities of 3584 PT.1L.GUG in the first layer and in the second layer
	PT.1L.GUGs	PT.2L.3584	Difference
Os.1000.1.S1_at	0.15948	0.178799	0.019319
Os.10024.1.S1_at	0.0568801	0.166491	0.109611
Os.10038.1.S1_s_at	0.189119	0.178623	-0.0104963
Os.10043.1.S1_at	0.402004	0.40713	0.0051256
Os.10051.1.S1_at	0.208849	0.375549	0.1667
Os.10056.1.S1_at	0.164421	0.229216	0.0647953
Os.10087.1.S1_at	0.145704	0.252951	0.107247
Os.10096.1.S1_a_at	0.136592	0.250555	0.113963
Os.10096.1.S1_at	0.15115	0.255922	0.104773
Os.10099.1.S1_at	0.0541133	0.143742	0.0896289
Os.10111.1.S1_at	0.230156	0.395038	0.164882
Os.10112.1.S1_at	0.0891284	0.169991	0.0808629
Os.10120.2.S1_at	0.200294	0.244763	0.0444687
Os.10120.3.S1_at	0.106807	0.237085	0.130279
Os.10126.1.S1_at	-0.000357277	0.0179931	0.0183504
Os.10135.1.S1_at	0.494481	0.620978	0.126496
Os.10144.1.S1_at	0.172337	0.255178	0.0828407
Os.10150.1.S1_at	0.151448	0.275334	0.123886
Os.10153.1.S1_at	-0.0258924	-0.0289068	-0.00301442
Os.10154.1.S1_at	0.143019	0.210487	0.0674679
Os.10166.1.S1_at	-0.0173932	0.142354	0.159747
Os.10168.1.S1_at	0.476974	0.501264	0.0242901
Os.10169.1.S1_at	0.423312	0.510803	0.0874909
Os.10171.1.S1_at	0.136501	0.13258	-0.00392108
Os.10174.1.S1_at	0.0915899	0.257787	0.166197
Os.10215.1.S1_at	0.0059233	0.145048	0.139124
Os.10246.4.S1_x_at	0.491071	0.499555	0.00848413
Os.10279.1.S1_at	0.125652	0.318066	0.192414
Os.10280.1.A1_at	-0.00995113	0.108501	0.118452
Os.10281.2.S1_at	0.434379	0.465884	0.0315048
Os.10303.1.S3_at	0.000249478	0.0261631	0.0259136
Os.10306.2.S1_x_at	0.249111	0.348083	0.098972
Os.10324.2.S1_at	0.031956	0.0135714	-0.0183845
Os.10344.1.S1_at	0.144625	0.201379	0.0567543
Os.10356.1.S1_at	0.0935888	0.14031	0.0467217
Os.10360.1.S1_at	0.167138	0.298157	0.131019
Os.10370.1.S1_at	0.20126	0.201736	0.000475683
Os.10370.1.S1_x_at	0.199028	0.220713	0.0216855
Os.10373.1.S1_at	0.122955	0.17828	0.0553245
Os.10384.1.S1_at	0.0193893	0.0721817	0.0527924
Os.10388.1.S1_at	0.502191	0.508106	0.00591507
Os.10392.1.S1_at	0.441971	0.444438	0.00246663
Os.10399.1.S1_at	0.546156	0.684068	0.137912
Os.10401.1.S1_s_at	-0.00399639	-0.00386273	0.00013366
Os.10403.1.S1_at	-0.0281839	0.0567074	0.0848913
Os.10406.1.S1_at	0.108428	0.22854	0.120112
Os.10416.1.S1_at	0.307226	0.312119	0.00489267
Os.10419.1.S1_a_at	0.223764	0.277601	0.0538374
Os.10426.1.S1_at	0.102913	0.378069	0.275156
Os.10427.1.S1_a_at	0.101803	0.31417	0.212367
Os.10454.1.S1_a_at	0.332422	0.388412	0.0559902
Os.10464.1.S1_at	0.113215	0.16425	0.051035
Os.10497.1.S1_s_at	0.273756	0.322788	0.0490319
Os.10510.1.S1_at	0.154388	0.237573	0.0831851
Os.10512.1.S1_at	0.533199	0.597524	0.0643245
Os.1054.1.A1_at	-0.0133238	0.163286	0.17661
Os.10546.1.S1_s_at	0.0794481	0.0452232	-0.0342249
Os.10551.1.S1_at	0.129589	0.130821	0.0012312
Os.10555.1.S1_a_at	0.216989	0.25956	0.0425709
Os.10556.1.S1_at	0.0901294	0.287471	0.197342
Os.10564.1.A1_at	0.0935654	0.185243	0.0916777
Os.10572.1.S1_at	0.139629	0.332509	0.192879
Os.10579.1.S1_at	-0.0209169	0.108797	0.129713
Os.10580.1.S1_at	0.0864968	0.181427	0.09493
Os.10583.1.S1_at	-0.0100611	0.203465	0.213527
Os.10583.1.S1_s_at	0.0377503	0.204644	0.166894
Os.10597.1.S1_at	0.412815	0.549848	0.137034
Os.10615.1.S1_s_at	0.0310133	0.0250649	-0.0059484
Os.10615.1.S1_x_at	0.0241264	-0.0144499	-0.0385763
Os.10620.1.S1_at	0.324919	0.355117	0.0301977
Os.10635.1.S1_s_at	0.173965	0.339867	0.165903
Os.10654.1.S1_s_at	0.113186	0.226006	0.11282
Os.10662.1.S1_at	0.0972462	0.136177	0.0389306
Os.10669.1.S1_at	0.170522	0.259424	0.0889022
Os.10675.1.A1_at	-0.00559112	0.0510494	0.0566405
Os.10689.1.S1_at	0.329571	0.370542	0.0409708
Os.10695.1.S1_at	0.058992	0.0955234	0.0365314
Os.10700.1.S1_at	0.212508	0.232985	0.0204772
Os.10713.1.S1_at	0.480036	0.474926	-0.00511074
Os.10727.1.S1_at	0.0615715	0.0896525	0.028081
Os.10731.1.A1_a_at	0.375976	0.417487	0.0415109
Os.10737.1.S1_at	0.438786	0.509502	0.0707161
Os.10766.1.A1_at	0.467122	0.615957	0.148835
Os.1082.1.S1_a_at	0.0595905	0.163358	0.103768
Os.10827.1.S1_x_at	-0.0331039	-0.0281792	0.00492469
Os.10839.1.S1_at	0.343029	0.489074	0.146045
Os.10841.1.S1_at	0.0593108	0.184551	0.12524
Os.10857.1.S1_at	0.107265	0.297034	0.189769
Os.10861.1.S1_at	0.181836	0.220541	0.0387048
Os.10884.1.S1_at	0.159801	0.322188	0.162387
Os.10885.1.S1_at	0.304038	0.372568	0.0685307
Os.10905.1.S1_x_at	-0.0155337	-0.0180622	-0.00252851
Os.10918.1.S1_at	0.247677	0.298925	0.0512481
Os.10937.1.S1_at	0.0745677	0.26515	0.190582
Os.10941.1.S1_at	0.441998	0.46351	0.0215122
Os.10942.1.S1_a_at	0.0275913	0.0809413	0.05335
Os.10972.1.S1_at	0.0542157	0.100494	0.0462787
Os.10980.1.S1_at	0.422297	0.481466	0.0591689
Os.10985.1.S1_at	0.0415309	0.122436	0.0809047
Os.10987.1.S1_at	0.380919	0.465929	0.0850096
Os.11023.1.S1_a_at	0.0141926	0.115693	0.1015
Os.11040.1.S1_x_at	0.168052	0.177973	0.00992026
Os.11046.1.S1_at	0.163583	0.164824	0.00124101
Os.11049.1.S1_at	0.0729654	0.167451	0.094486
Os.11053.1.S1_at	0.141329	0.193725	0.0523963
Os.11089.1.S1_at	0.0973981	0.135831	0.0384329
Os.11094.1.A1_at	0.0112843	0.00995913	-0.00132515
Os.11104.1.S1_at	0.0179834	0.173391	0.155408
Os.11106.1.S1_at	0.0312487	0.119959	0.0887107
Os.11112.1.S1_s_at	0.0778086	0.0766246	-0.00118396
Os.11118.1.S1_at	0.158834	0.151259	-0.00757429
Os.11119.1.S1_a_at	0.260025	0.308338	0.0483136
Os.11143.1.S1_at	0.18529	0.22272	0.0374299
Os.11147.1.S1_at	0.10832	0.172864	0.0645445
Os.11166.1.S1_s_at	0.0998929	0.124752	0.0248586
Os.11193.1.S1_at	0.206872	0.296408	0.0895352
Os.11210.1.S1_at	0.0903736	0.147217	0.0568434
Os.11216.1.S1_at	-0.0231279	0.0293293	0.0524572
Os.11225.1.S1_at	0.0824127	0.0302185	-0.0521942
Os.11244.3.S1_x_at	0.371085	0.37749	0.00640414
Os.11250.1.S1_at	0.0887292	0.235087	0.146358
Os.11256.1.S1_at	-0.0264522	0.114267	0.140719
Os.11262.2.S1_x_at	0.122024	0.182433	0.0604097
Os.11276.1.S1_at	0.184176	0.286715	0.102539
Os.11286.1.A1_at	0.238122	0.402094	0.163973
Os.11287.1.S1_at	0.163108	0.21886	0.0557525
Os.11290.1.S1_at	-0.00203083	0.0229242	0.024955
Os.11300.2.S1_at	0.0822243	0.126097	0.0438727
Os.11302.1.S1_at	0.461867	0.450513	-0.0113531
Os.11303.1.S1_at	-0.00802648	0.0105814	0.0186078
Os.11313.1.S1_at	0.0365745	0.0102738	-0.0263007
Os.11323.1.S1_at	0.276016	0.321678	0.0456621
Os.11330.1.S2_at	0.215301	0.197458	-0.0178429
Os.11335.1.S1_at	0.0605042	0.0281249	-0.0323793
Os.11335.4.S1_at	0.134753	0.190065	0.0553123
Os.11341.1.S1_a_at	0.16359	0.45977	0.29618
Os.11357.1.S1_at	0.308073	0.440981	0.132908
Os.11392.2.S1_at	0.244424	0.32281	0.0783862
Os.11394.1.S1_at	0.54828	0.541349	-0.00693094
Os.11405.1.S1_at	0.123674	0.185964	0.0622903
Os.11407.1.S1_at	0.20788	0.440341	0.232462
Os.11419.1.S1_at	0.027353	0.181746	0.154393
Os.11429.1.S1_at	0.0482092	0.080153	0.0319437
Os.11432.1.S1_s_at	0.0423915	0.170021	0.127629
Os.11450.1.S1_at	-0.0198453	-0.0100869	0.00975837
Os.11478.1.S1_at	0.185844	0.257755	0.0719109
Os.11487.1.S1_s_at	0.0511766	0.169925	0.118749
Os.11493.1.A1_at	0.0177827	0.101252	0.0834695
Os.11497.1.S1_at	0.143839	0.221684	0.0778445
Os.11498.1.S1_at	0.0811065	0.190212	0.109106
Os.11517.1.S1_at	0.0722802	0.183308	0.111027
Os.11534.1.S1_at	-0.0218465	0.149275	0.171122
Os.11547.1.S1_s_at	0.0188213	0.104103	0.0852821
Os.11549.1.S1_at	0.056263	0.0916017	0.0353387
Os.11552.1.S1_at	0.0055138	0.0627164	0.0572026
Os.11552.1.S2_at	0.0623477	0.169682	0.107334
Os.11565.1.S1_at	0.206705	0.338659	0.131954
Os.11575.1.S1_a_at	0.0411931	0.0788179	0.0376248
Os.11575.1.S1_at	0.0179409	0.0508379	0.032897
Os.11575.2.S1_a_at	0.0107157	0.161278	0.150562
Os.11575.3.S1_x_at	0.107692	0.133282	0.02559
Os.11575.4.S1_x_at	0.118478	0.104581	-0.0138979
Os.11580.1.S1_at	0.319525	0.261219	-0.0583061
Os.11581.1.S1_at	0.412247	0.481283	0.0690364
Os.11582.1.S1_s_at	0.0589902	0.236793	0.177803
Os.11582.2.S1_at	0.0593491	0.15306	0.0937107
Os.11584.1.S1_at	0.0595026	0.196681	0.137179
Os.11584.1.S1_s_at	0.0738888	0.205098	0.131209
Os.11584.2.S1_x_at	0.00224873	0.173278	0.171029
Os.11604.2.S1_at	0.166289	0.298507	0.132218
Os.11608.1.S1_at	0.137187	0.134044	-0.0031426
Os.11618.1.S1_at	0.281699	0.25421	-0.0274892
Os.11638.1.S1_at	0.171653	0.326609	0.154956
Os.11657.1.S1_at	0.134493	0.158368	0.0238754
Os.11658.1.S1_at	-0.022002	-0.0134455	0.00855646
Os.11666.1.S1_at	-0.0205415	-0.00952616	0.0110153
Os.11674.1.S1_at	0.255764	0.453063	0.197299
Os.11682.1.S1_at	0.194126	0.26101	0.0668844
Os.11687.1.S1_a_at	0.0546942	0.182216	0.127522
Os.11691.1.S1_at	0.296654	0.306742	0.0100878
Os.11697.1.S1_at	-0.024239	0.0979113	0.12215
Os.11707.1.A1_at	-0.00713825	0.0630169	0.0701552
Os.11714.1.S1_at	0.130517	0.225187	0.0946695
Os.11718.1.S1_at	0.348578	0.363921	0.0153423
Os.11770.1.S1_at	0.214869	0.297881	0.0830117
Os.11771.1.S1_at	0.0577534	0.18788	0.130127
Os.11773.1.S1_at	0.0387333	0.188178	0.149445
Os.11775.1.S2_at	0.150178	0.317992	0.167815
Os.11781.1.S1_at	0.150515	0.286322	0.135807
Os.11784.1.S1_at	0.220159	0.421672	0.201513
Os.11786.1.S1_at	0.0474449	0.084294	0.0368491
Os.11786.2.S1_at	-0.0101821	0.0641057	0.0742878
Os.11786.2.S1_x_at	0.0256697	0.0767542	0.0510845
Os.11788.1.S1_at	0.0955163	0.291231	0.195715
Os.11789.1.S1_at	0.177396	0.29659	0.119194
Os.11795.1.S1_a_at	0.0526396	0.23258	0.179941
Os.11795.1.S1_s_at	0.106752	0.279621	0.17287
Os.11800.1.S1_at	0.0577568	0.224586	0.166829
Os.11800.1.S1_s_at	0.0308725	0.140736	0.109864
Os.11802.1.S1_at	0.289813	0.31208	0.0222664
Os.11816.1.S1_at	0.317204	0.397277	0.0800724
Os.11829.1.S2_at	0.362526	0.444396	0.0818695
Os.11846.1.S1_at	0.332255	0.492309	0.160054
Os.11867.2.S1_at	0.0217698	0.18032	0.15855
Os.11870.1.S1_at	0.157742	0.35583	0.198088
Os.11894.1.S1_at	-0.00321918	0.151149	0.154369
Os.11897.1.S1_at	0.0440869	0.238066	0.193979
Os.11899.1.S1_at	0.0972364	0.267288	0.170052
Os.11908.1.S1_s_at	0.119539	0.144322	0.024783
Os.11911.1.S1_at	-0.0101075	0.252505	0.262613
Os.11914.1.S1_at	0.0948526	0.169317	0.0744645
Os.11920.1.S1_s_at	0.113511	0.231717	0.118206
Os.11923.1.S1_x_at	0.00184089	0.0293775	0.0275366
Os.11935.1.S1_at	0.0381701	0.360649	0.322479
Os.11936.1.S1_at	0.178237	0.297481	0.119245
Os.11941.1.S1_at	0.0351029	0.0906168	0.0555139
Os.11941.2.S1_at	0.0118103	0.0110976	-0.000712732
Os.11945.1.S1_at	0.180116	0.196647	0.0165315
Os.11952.1.S1_at	0.127058	0.160272	0.0332147
Os.11962.1.S1_at	0.0487268	0.192411	0.143684
Os.11983.1.S1_at	-0.0016269	0.0920183	0.0936452
Os.11991.1.S1_at	0.182018	0.216574	0.0345559
Os.12000.1.S1_at	0.0690061	0.186495	0.117489
Os.12007.1.S1_at	0.310738	0.371221	0.060483
Os.12012.1.S1_at	0.0817565	0.0902908	0.00853436
Os.12018.1.S1_at	0.0699551	0.0534773	-0.0164779
Os.12030.1.S1_at	0.0701947	0.120475	0.0502798
Os.12037.1.S1_at	0.0742219	0.316491	0.242269
Os.12048.1.S1_at	0.0783877	0.305773	0.227385
Os.12062.1.S1_a_at	-0.000621976	0.00747757	0.00809955
Os.12063.1.S1_at	0.0794626	0.0742124	-0.00525024
Os.12069.1.S1_at	0.0877115	0.140364	0.0526529
Os.12072.1.S1_at	0.248605	0.344809	0.0962035
Os.12077.1.S1_at	0.0141117	0.0347961	0.0206844
Os.12082.1.S1_at	0.257408	0.318794	0.061386
Os.12092.1.S1_at	0.0819418	0.27022	0.188278
Os.12092.2.S1_a_at	0.0302036	0.219101	0.188897
Os.12096.3.S1_a_at	0.0996959	0.0901366	-0.00955932
Os.12096.4.S1_s_at	0.116145	0.1482	0.0320544
Os.12110.1.S1_at	0.0581669	0.216919	0.158752
Os.12111.1.S1_at	0.123787	0.293248	0.169461
Os.12119.1.S1_at	0.180147	0.221187	0.0410405
Os.12127.2.A1_at	-0.0226732	-0.0102521	0.0124211
Os.12130.1.S1_at	0.0982863	0.235205	0.136919
Os.12145.1.S1_at	0.0115853	0.0201265	0.00854112
Os.1215.1.S1_at	0.355763	0.346491	-0.00927223
Os.12156.1.S1_at	0.191818	0.216821	0.0250026
Os.12160.1.S1_at	0.06664	0.141839	0.075199
Os.12167.1.S1_at	0.0546049	0.126632	0.0720271
Os.12173.1.S1_at	0.156538	0.350565	0.194027
Os.12190.1.S1_at	0.0949875	0.107837	0.0128499
Os.12198.1.S1_a_at	0.11369	0.263455	0.149766
Os.12201.1.S1_at	0.036791	0.092938	0.056147
Os.12206.1.S1_at	0.251139	0.365765	0.114626
Os.12212.1.S1_at	0.129116	0.284815	0.155699
Os.12234.2.S1_s_at	0.0462727	0.0772595	0.0309867
Os.12239.1.S1_at	0.173311	0.112276	-0.0610354
Os.12241.1.S1_at	0.213888	0.292343	0.0784551
Os.12243.1.S1_at	0.063316	0.152039	0.0887229
Os.12244.1.S1_at	0.0409994	0.124227	0.0832275
Os.12248.1.S1_at	0.157674	0.229712	0.0720378
Os.12250.1.S1_at	0.200662	0.281686	0.0810242
Os.12252.1.S1_at	0.339927	0.505931	0.166004
Os.12257.1.S1_at	0.00376293	0.09028	0.0865171
Os.12262.1.S1_at	0.146775	0.410505	0.26373
Os.12266.1.S1_at	0.232769	0.288798	0.0560287
Os.12267.2.S1_s_at	0.103098	0.21549	0.112392
Os.12277.1.S1_at	0.00265852	0.0121336	0.00947507
Os.12281.1.S1_at	0.196789	0.449835	0.253047
Os.12286.1.S1_at	0.0374424	0.047284	0.00984167
Os.12286.1.S2_a_at	0.0559278	0.177902	0.121974
Os.12290.1.S1_at	0.055131	0.174611	0.11948
Os.12323.2.S1_at	0.12144	0.192889	0.0714491
Os.12337.2.S1_x_at	-0.0246317	-0.00986997	0.0147617
Os.12357.1.S1_at	0.142132	0.239865	0.0977336
Os.12362.1.S1_at	0.0781252	0.263887	0.185762
Os.12363.1.S1_at	0.106339	0.195786	0.0894473
Os.12366.1.S1_x_at	0.0429394	0.120219	0.0772801
Os.12391.1.S1_a_at	0.0760495	0.194211	0.118162
Os.12392.1.S1_at	0.162162	0.103968	-0.058194
Os.12393.1.S1_at	0.0218037	0.105924	0.0841203
Os.12399.1.S1_at	0.0873904	0.0758921	-0.0114983
Os.12400.2.S1_x_at	0.226732	0.310316	0.0835841
Os.12400.4.S1_at	0.197715	0.356354	0.158639
Os.12415.1.S1_at	0.216046	0.295354	0.0793078
Os.12416.1.S1_at	0.102518	0.238617	0.136099
Os.12420.1.S1_at	0.422171	0.465212	0.0430417
Os.12430.1.S1_at	0.105552	0.132021	0.026469
Os.12452.1.S1_s_at	0.0679323	0.0358473	-0.0320849
Os.12454.1.S1_a_at	0.0916119	0.168727	0.0771149
Os.12462.1.S1_at	0.00707858	0.0578995	0.0508209
Os.12501.1.S1_at	0.12649	0.20733	0.0808405
Os.12520.1.S1_a_at	0.128165	0.221447	0.0932822
Os.12580.1.A1_at	0.428037	0.483195	0.055158
Os.12583.1.S1_at	0.245071	0.356347	0.111276
Os.12583.2.S1_at	0.326051	0.447391	0.12134
Os.12584.1.S1_x_at	0.0404923	0.140579	0.100087
Os.12590.1.S1_at	0.296746	0.396466	0.0997198
Os.12596.1.S1_at	0.119707	0.17611	0.0564027
Os.12597.1.S1_at	0.0775724	0.323789	0.246216
Os.12606.1.S1_at	0.367057	0.533559	0.166502
Os.12614.1.A1_at	0.357241	0.441896	0.0846547
Os.12628.1.S1_at	0.0925085	0.126206	0.0336973
Os.12629.1.S1_at	0.244525	0.231397	-0.0131276
Os.12629.1.S2_at	0.225215	0.239479	0.014264
Os.12633.1.S1_s_at	0.293635	0.34334	0.0497047
Os.12640.1.S1_at	0.110024	0.337324	0.227299
Os.12672.3.S1_at	-0.019472	-0.0210471	-0.00157504
Os.12688.1.S1_at	0.093604	0.102301	0.00869744
Os.12689.1.S1_at	0.188952	0.248528	0.059576
Os.12693.3.S1_at	0.111148	0.168872	0.0577236
Os.12701.1.S1_at	-0.016168	0.0529953	0.0691632
Os.12713.1.S2_a_at	-0.0114783	-0.0246641	-0.0131858
Os.12719.1.S1_at	0.525889	0.509768	-0.0161209
Os.12735.1.S1_at	0.0683027	0.223406	0.155103
Os.12735.1.S1_s_at	0.0479612	0.267076	0.219115
Os.12740.1.S1_x_at	0.0134666	0.0226494	0.00918272
Os.12750.2.S1_s_at	0.496994	0.733654	0.23666
Os.12751.1.S1_at	-0.0221608	0.0540536	0.0762144
Os.12755.2.S1_s_at	0.0906058	0.217702	0.127097
Os.12761.1.S1_at	0.184518	0.183759	-0.000759896
Os.12764.1.S1_at	0.284709	0.220324	-0.0643855
Os.12781.1.S1_at	0.0925598	0.0985928	0.00603303
Os.12787.1.S1_at	0.153088	0.332395	0.179307
Os.12791.1.S1_a_at	0.51701	0.504666	-0.0123438
Os.12791.2.S1_a_at	0.48165	0.472431	-0.00921886
Os.12791.2.S1_x_at	0.528817	0.54628	0.0174626
Os.12791.4.S1_x_at	0.478194	0.51256	0.0343659
Os.12793.1.S1_x_at	0.540946	0.653725	0.11278
Os.12795.1.S1_at	0.196481	0.2149	0.0184196
Os.12817.1.S1_at	0.522647	0.573972	0.0513254
Os.12821.1.S1_at	-0.00789671	0.0445381	0.0524348
Os.12823.1.S1_at	0.170777	0.284991	0.114214
Os.12838.1.S1_at	0.289219	0.261892	-0.0273267
Os.12839.1.S1_at	0.466864	0.495067	0.0282034
Os.12851.1.S1_at	0.0958471	0.0903429	-0.0055042
Os.12856.1.S1_x_at	0.0181848	-0.000433227	-0.0186181
Os.12856.2.S1_at	0.0729286	0.055573	-0.0173556
Os.12861.1.S1_at	0.0755321	0.272547	0.197015
Os.12937.1.S1_at	0.0156914	0.0716347	0.0559433
Os.12980.1.S1_at	0.0574192	0.156644	0.0992243
Os.12986.1.S1_at	0.138063	0.191476	0.0534135
Os.12990.1.S1_x_at	0.0906318	0.32086	0.230229
Os.12999.1.S1_at	0.407685	0.530184	0.122499
Os.13008.1.S1_at	0.254056	0.456508	0.202452
Os.13008.2.S1_at	0.54578	0.800246	0.254465
Os.13011.1.S1_at	0.209544	0.223388	0.0138441
Os.13026.1.S1_at	0.0523814	0.185564	0.133182
Os.13071.1.S1_at	0.510745	0.649317	0.138573
Os.1307.1.S1_a_at	0.106169	0.13459	0.0284212
Os.1310.1.S1_a_at	0.237141	0.218034	-0.0191064
Os.13225.1.S1_a_at	0.163409	0.340811	0.177402
Os.13253.1.S1_at	0.0420104	0.125091	0.0830801
Os.1327.1.S1_at	0.105919	0.144678	0.038759
Os.13464.1.S1_at	0.49298	0.537344	0.0443641
Os.13485.1.S1_at	0.215133	0.334207	0.119074
Os.13604.1.S1_at	0.177733	0.281064	0.103331
Os.13615.2.S1_at	0.164759	0.267486	0.102728
Os.13743.1.S1_at	0.0358024	0.206518	0.170716
Os.13812.1.S1_a_at	0.151981	0.238824	0.0868429
Os.1382.1.S1_at	0.123657	0.207179	0.0835219
Os.1385.1.S1_at	0.0746946	0.120761	0.0460659
Os.1385.2.S1_x_at	0.0470072	0.206171	0.159164
Os.13854.1.S1_at	0.0205362	0.0698935	0.0493573
Os.1386.1.S1_a_at	0.145827	0.221884	0.0760569
Os.13862.1.S1_at	0.0690048	0.0962682	0.0272634
Os.13965.1.S1_at	0.0321052	0.178162	0.146057
Os.13968.1.S1_a_at	0.464609	0.523922	0.059313
Os.13980.1.S1_at	0.284623	0.394094	0.109471
Os.13993.1.S1_at	0.00151923	0.216808	0.215289
Os.13996.1.S1_at	0.0434206	0.0520946	0.00867402
Os.14042.1.S1_at	-0.0131251	0.0684153	0.0815404
Os.14045.1.S1_s_at	0.19607	0.328847	0.132777
Os.14076.1.S1_s_at	0.0618929	0.208086	0.146193
Os.14077.1.S1_at	0.0513157	0.157835	0.106519
Os.14078.1.S1_s_at	0.168155	0.315843	0.147687
Os.14079.1.S1_at	-0.0149494	-0.0128344	0.00211499
Os.1408.1.S1_at	0.262734	0.229425	-0.0333088
Os.14092.1.S1_at	0.00918948	0.149393	0.140204
Os.14104.1.A1_a_at	0.12151	0.237864	0.116354
Os.14115.1.S1_at	0.132286	0.115036	-0.0172501
Os.14118.1.S1_at	0.33607	0.378762	0.042693
Os.14139.1.S1_at	0.0679102	0.245695	0.177785
Os.14148.1.S1_at	0.470346	0.473038	0.00269273
Os.14151.1.S1_at	0.210622	0.351368	0.140747
Os.14153.3.S1_x_at	0.491145	0.527963	0.0368181
Os.14198.1.S1_at	0.154451	0.182661	0.0282104
Os.14205.1.S1_at	0.0598187	0.267033	0.207215
Os.142.2.A1_a_at	-0.0141247	-0.0126287	0.001496
Os.1423.1.S1_at	0.0929093	0.178703	0.0857941
Os.14232.1.S1_at	-0.00292149	0.196801	0.199722
Os.14271.1.S1_at	0.0729689	0.169953	0.0969842
Os.14324.1.S1_s_at	0.355799	0.429056	0.0732564
Os.14360.1.S1_x_at	0.226665	0.35876	0.132095
Os.14365.1.S1_at	0.286532	0.329562	0.0430296
Os.14369.1.A1_a_at	0.451071	0.48184	0.0307686
Os.14382.1.S1_at	0.105365	0.217777	0.112412
Os.1440.1.S1_at	0.0507061	0.261804	0.211098
Os.1440.2.S1_x_at	0.00985864	0.182483	0.172624
Os.14409.1.S1_at	0.0142094	0.0562737	0.0420643
Os.14411.1.S1_at	0.380507	0.491499	0.110993
Os.14483.1.S1_x_at	0.0251889	0.0172595	-0.00792948
Os.14493.1.S1_at	0.0252693	0.086551	0.0612817
Os.14496.1.S1_at	0.100006	0.140587	0.0405807
Os.14529.1.S1_x_at	0.146553	0.338705	0.192151
Os.14537.1.S1_at	0.273445	0.276367	0.00292219
Os.14563.1.S1_at	0.020479	0.0618436	0.0413646
Os.14567.1.S1_at	0.122273	0.225213	0.102941
Os.14583.1.S1_at	0.54133	0.573742	0.0324124
Os.14585.1.S1_s_at	0.487545	0.474776	-0.0127687
Os.14592.1.S1_at	0.240488	0.287853	0.0473659
Os.14630.2.S1_at	0.281109	0.368417	0.0873078
Os.14631.1.S1_at	0.179257	0.159534	-0.0197225
Os.14641.1.S1_at	-0.0106317	0.054995	0.0656267
Os.1465.1.S1_at	0.141864	0.216578	0.0747138
Os.14676.1.S1_a_at	0.207235	0.4921	0.284865
Os.14676.2.S1_at	0.395791	0.592005	0.196215
Os.1475.1.S1_at	0.379111	0.612028	0.232917
Os.14762.1.S1_x_at	0.341813	0.41376	0.0719468
Os.14774.2.S1_at	0.529072	0.547721	0.0186488
Os.1479.1.S1_at	0.302912	0.333224	0.0303115
Os.14793.1.S1_at	0.0975043	0.407181	0.309676
Os.14816.1.S1_at	0.10228	0.199058	0.0967773
Os.14817.1.S1_a_at	0.102325	0.174914	0.0725894
Os.14820.1.S1_s_at	0.00234803	0.117805	0.115457
Os.14820.1.S2_s_at	0.0737118	0.126054	0.0523423
Os.14824.1.S1_at	0.0717643	0.162295	0.0905304
Os.14830.1.S1_a_at	0.193022	0.402506	0.209484
Os.14831.2.S1_at	0.285126	0.381794	0.0966678
Os.14847.1.S1_at	0.457091	0.509454	0.0523634
Os.14849.1.S1_a_at	0.00969423	0.218666	0.208972
Os.14855.1.S1_at	0.273566	0.31142	0.037854
Os.14862.1.S1_s_at	0.0856823	0.211852	0.12617
Os.14876.1.S1_at	0.353712	0.377127	0.0234145
Os.14883.1.S1_a_at	0.0231398	0.208029	0.184889
Os.14901.1.A1_a_at	0.125984	0.184698	0.0587133
Os.14920.1.S1_s_at	0.0190172	0.315562	0.296544
Os.14920.3.S1_x_at	0.0631178	0.115968	0.0528504
Os.14921.1.S1_at	0.0790359	0.10594	0.0269038
Os.14929.1.S1_at	0.0630467	0.0493352	-0.0137115
Os.14934.1.S1_at	0.0174363	0.193229	0.175792
Os.14955.1.S1_at	0.273055	0.270038	-0.0030177
Os.14965.1.S1_at	0.542998	0.619505	0.0765078
Os.14971.1.S1_at	0.0676083	0.166378	0.0987693
Os.14978.1.S1_a_at	0.141082	0.445948	0.304866
Os.14983.1.S1_a_at	0.00427655	-2.67164e-05	-0.00430327
Os.15000.1.S1_a_at	0.0139857	0.174337	0.160352
Os.15007.1.S1_at	0.0649579	0.263101	0.198143
Os.15008.1.S1_at	0.0391508	0.315929	0.276778
Os.15015.1.S1_a_at	-0.0014296	0.234689	0.236118
Os.15022.1.S1_at	0.00568464	0.173351	0.167667
Os.15026.1.S1_at	0.389657	0.559601	0.169944
Os.15076.1.S1_at	0.187935	0.402023	0.214087
Os.15089.1.S1_at	-0.0190085	0.0268858	0.0458942
Os.15092.1.S1_at	0.0129332	0.0631726	0.0502394
Os.15175.1.S1_at	0.455888	0.594353	0.138464
Os.15191.1.S1_s_at	0.092047	0.224039	0.131992
Os.15197.1.S1_at	0.179632	0.272878	0.0932459
Os.15210.2.S1_x_at	0.466787	0.464104	-0.00268297
Os.15219.1.S1_at	0.22851	0.301269	0.0727586
Os.15247.1.S1_s_at	0.2987	0.376106	0.0774057
Os.15262.1.S1_at	0.114704	0.237995	0.123291
Os.15271.1.S1_s_at	-0.0155261	-0.00909031	0.00643575
Os.15283.1.S1_at	0.0431901	0.227098	0.183908
Os.15295.2.S1_x_at	-0.0159139	0.0224208	0.0383347
Os.15328.1.A1_at	-0.0155321	-0.00266549	0.0128666
Os.15355.1.S1_x_at	0.203594	0.241419	0.0378256
Os.15390.1.S1_at	0.0364236	0.222588	0.186165
Os.15390.1.S1_s_at	0.0404613	0.311424	0.270963
Os.15426.1.S1_at	0.176338	0.24405	0.0677117
Os.15428.1.S1_at	0.10015	0.3288	0.228649
Os.15537.1.S1_at	0.442022	0.432811	-0.009211
Os.15557.1.S1_at	0.2664	0.386131	0.11973
Os.15570.1.S1_at	0.0691488	0.211976	0.142827
Os.15573.1.A1_s_at	0.141882	0.0848049	-0.0570772
Os.15606.1.S1_at	0.18385	0.261126	0.0772767
Os.15633.1.S1_at	0.183331	0.282211	0.0988801
Os.15633.1.S2_at	0.153547	0.25772	0.104173
Os.15641.1.S1_at	0.176342	0.40301	0.226668
Os.15669.1.S1_at	0.183422	0.262466	0.0790437
Os.15671.1.A1_at	0.0306193	0.157617	0.126998
Os.15671.1.A2_at	0.520155	0.601468	0.0813129
Os.15679.1.S1_s_at	0.174302	0.338353	0.164051
Os.15682.1.A1_at	0.105871	0.15147	0.0455988
Os.15688.2.S1_x_at	-0.0185471	0.102439	0.120987
Os.15706.1.S1_at	0.0425492	0.135279	0.09273
Os.15707.1.S1_at	0.175839	0.205617	0.0297782
Os.15723.1.S1_a_at	0.484005	0.499051	0.0150461
Os.15725.1.S1_at	0.342365	0.358378	0.0160137
Os.15729.2.S1_at	0.0211308	0.0604383	0.0393075
Os.15729.2.S1_x_at	0.0394089	0.0450973	0.00568839
Os.15732.1.S1_s_at	0.0162872	0.191209	0.174922
Os.15734.1.S1_at	0.0893137	0.189597	0.100283
Os.15757.1.S1_at	0.137224	0.160738	0.0235139
Os.15766.1.S1_at	0.161351	0.206147	0.0447963
Os.15813.1.S1_at	-0.0208133	0.0215818	0.0423951
Os.15829.1.S1_at	0.117163	0.320228	0.203066
Os.15830.1.S1_at	0.0740954	0.0484937	-0.0256017
Os.15838.1.A1_at	0.0783926	0.176251	0.0978581
Os.15877.1.S1_at	0.103116	0.115361	0.012245
Os.15914.1.S1_at	0.0554029	0.301571	0.246168
Os.15943.1.S1_at	0.341925	0.366706	0.024781
Os.15983.1.S1_at	0.207743	0.287219	0.0794762
Os.15985.1.S1_at	0.526599	0.586323	0.0597242
Os.15992.1.S1_at	0.178182	0.176742	-0.00144038
Os.16011.1.A1_at	0.156882	0.411077	0.254195
Os.16030.1.S1_x_at	0.341334	0.405692	0.0643585
Os.16037.1.S1_at	0.202325	0.233245	0.0309205
Os.16043.1.S1_at	0.531698	0.737004	0.205306
Os.16062.1.S1_at	-0.00249999	-0.0097529	-0.00725291
Os.16088.1.S1_x_at	0.18364	0.466142	0.282502
Os.16105.1.S1_at	0.0566904	0.296799	0.240109
Os.16158.1.S1_at	0.136698	0.244005	0.107307
Os.16218.1.S1_at	0.0958559	0.171079	0.0752235
Os.16221.1.S1_at	0.445457	0.41423	-0.0312272
Os.16226.1.S1_s_at	0.194708	0.300141	0.105434
Os.16231.1.S1_s_at	0.106714	0.15972	0.0530063
Os.16231.1.S2_at	0.273056	0.343712	0.0706554
Os.16271.1.S1_s_at	0.164503	0.349962	0.185459
Os.16277.1.S1_at	0.371308	0.692068	0.32076
Os.16303.3.S1_x_at	0.134837	0.224478	0.0896411
Os.16305.1.S1_at	0.129581	0.202936	0.0733547
Os.16309.1.S1_at	0.385486	0.417131	0.0316456
Os.16317.1.S1_at	0.0778003	0.128997	0.0511969
Os.16320.1.S1_at	0.0616264	0.185165	0.123538
Os.16326.1.S1_at	0.135323	0.327156	0.191833
Os.16327.1.S1_at	0.342726	0.377287	0.0345612
Os.16334.1.S1_at	0.415476	0.414948	-0.000527771
Os.16615.1.S1_at	0.442368	0.477746	0.0353772
Os.16659.1.S1_at	0.0433116	0.0153989	-0.0279127
Os.16659.1.S2_at	0.0594193	0.0921869	0.0327676
Os.16692.1.S1_x_at	0.104394	0.518118	0.413725
Os.16692.2.S1_at	0.0380728	0.288202	0.250129
Os.16708.2.S1_at	0.0224685	0.0959405	0.073472
Os.16724.1.S1_at	0.198109	0.365645	0.167537
Os.16761.1.S2_at	-0.00426685	0.0211067	0.0253735
Os.16786.1.S1_at	0.0911969	0.133659	0.0424617
Os.16807.1.S1_at	0.344946	0.389018	0.0440718
Os.16825.1.S1_at	0.0949067	0.183181	0.0882746
Os.16862.1.S1_at	0.022721	0.0858701	0.0631491
Os.16872.1.S1_at	-0.0181078	0.0617155	0.0798233
Os.16879.1.S1_at	0.066429	0.0830222	0.0165931
Os.16882.1.S1_at	-0.0155969	-0.0240697	-0.00847278
Os.16899.1.S1_at	0.442265	0.439698	-0.00256669
Os.16954.1.S1_at	0.0225804	0.178065	0.155485
Os.16984.2.S1_a_at	-0.00448713	0.00751547	0.0120026
Os.16999.1.A1_at	-0.0166787	0.13996	0.156638
Os.17019.1.A1_at	-0.0173238	-0.00938997	0.00793386
Os.17038.1.S1_at	-0.0021799	0.100231	0.10241
Os.17038.2.S1_x_at	0.00516153	0.161142	0.15598
Os.170.3.S1_at	0.129341	0.270235	0.140894
Os.17047.1.A1_at	0.0761676	0.2189	0.142732
Os.17065.1.S1_at	0.0331916	0.204979	0.171788
Os.17075.1.S1_at	0.303666	0.473366	0.1697
Os.17076.1.S1_at	0.443528	0.477042	0.0335133
Os.17079.1.S1_at	0.0224663	0.0821789	0.0597125
Os.17083.1.S1_at	0.436263	0.435049	-0.00121445
Os.17087.3.S1_at	-0.0191006	-0.0224001	-0.00329945
Os.1709.1.S1_x_at	-0.0218458	-0.0157736	0.00607223
Os.17108.1.S1_at	0.00259909	0.0585399	0.0559409
Os.171.1.S1_at	0.184987	0.247636	0.0626493
Os.17125.1.S1_at	-0.00467249	0.177004	0.181677
Os.17136.1.S1_at	0.347891	0.384717	0.036826
Os.17137.1.S1_at	0.461981	0.496667	0.0346864
Os.17149.1.S1_at	-0.0110529	0.261398	0.272451
Os.17158.1.S1_at	0.0174134	0.150379	0.132966
Os.17174.1.S1_at	0.0613222	0.232891	0.171569
Os.17177.1.S1_at	0.108666	0.23907	0.130403
Os.17180.1.S1_at	0.246504	0.225407	-0.0210967
Os.17181.1.S1_at	-0.00349423	0.20349	0.206984
Os.17184.1.S1_at	0.117861	0.192498	0.0746369
Os.17195.1.A1_at	0.107333	0.214353	0.10702
Os.17196.1.A1_s_at	0.456008	0.603656	0.147648
Os.17213.1.S1_at	0.238601	0.2203	-0.0183005
Os.17213.1.S1_x_at	0.0302203	0.0475027	0.0172824
Os.17219.1.S1_at	0.142683	0.27475	0.132067
Os.17219.2.S1_s_at	0.112914	0.177446	0.0645317
Os.17219.2.S1_x_at	0.159024	0.216835	0.0578106
Os.17228.1.S1_at	0.0772708	0.146939	0.069668
Os.17259.1.S1_at	0.134057	0.129066	-0.00499125
Os.17271.1.S1_at	0.494147	0.558612	0.0644649
Os.17286.1.S1_at	0.165487	0.0795906	-0.0858968
Os.17294.1.S1_a_at	0.0870361	0.24546	0.158424
Os.17316.1.S1_at	0.273292	0.397966	0.124675
Os.17356.1.A1_a_at	0.0946016	0.41207	0.317468
Os.17385.1.S1_at	0.171553	0.170154	-0.00139858
Os.17396.1.S1_at	0.430125	0.439526	0.00940151
Os.17405.1.S1_a_at	0.0491331	0.186737	0.137604
Os.17414.1.S1_at	0.12047	0.246679	0.126209
Os.17416.1.S1_at	0.154573	0.228263	0.0736897
Os.17424.1.S1_at	-4.54654e-06	0.136129	0.136134
Os.17424.1.S1_x_at	0.0232529	0.145297	0.122045
Os.17446.2.S1_at	-0.0171518	-0.0178191	-0.000667365
Os.17449.1.A1_at	0.209334	0.340613	0.131279
Os.17451.1.S1_at	0.512243	0.510798	-0.00144413
Os.17476.1.S1_at	0.199041	0.284517	0.0854757
Os.17479.1.S1_at	0.453751	0.461176	0.00742461
Os.17480.1.S1_at	0.0844018	0.204356	0.119955
Os.17491.1.S1_at	0.118549	0.357621	0.239072
Os.17494.2.S1_at	0.164246	0.197276	0.03303
Os.17496.1.S1_at	0.228819	0.274636	0.0458167
Os.17502.1.S1_at	0.055986	0.169481	0.113495
Os.17506.1.S1_at	-0.0150321	0.067502	0.0825341
Os.175.1.S1_at	0.0244395	0.167145	0.142705
Os.17522.1.S1_s_at	0.470134	0.519095	0.0489614
Os.17536.1.S1_at	0.204706	0.240788	0.0360826
Os.17540.1.S1_at	0.220659	0.328321	0.107662
Os.17614.1.S1_at	0.0598621	0.183924	0.124062
Os.17619.1.S1_at	0.327938	0.291945	-0.0359925
Os.17623.1.S1_at	0.0332196	0.122103	0.0888839
Os.17650.1.S1_at	-0.0202555	-0.0169885	0.00326699
Os.17652.1.S1_s_at	0.208583	0.317447	0.108864
Os.17652.1.S2_s_at	0.20871	0.263583	0.0548726
Os.17655.1.S1_at	0.0110599	0.157507	0.146447
Os.17681.1.S1_at	0.113947	0.160564	0.0466172
Os.17708.1.S1_at	0.0754117	0.136831	0.0614197
Os.17741.1.S1_at	-0.0121907	-0.00757602	0.00461467
Os.17746.1.S1_s_at	0.11848	0.221461	0.102981
Os.17754.1.S1_at	0.0875532	0.322774	0.235221
Os.17762.1.S1_at	0.0536691	0.121082	0.067413
Os.17812.1.S1_x_at	0.544807	0.553329	0.00852179
Os.17823.1.S1_a_at	0.0471439	0.0555473	0.00840344
Os.17841.1.S1_at	0.253261	0.364439	0.111178
Os.17861.1.S1_at	-0.0113002	-0.00851098	0.00278922
Os.17869.1.S1_at	0.0455308	0.0447986	-0.000732149
Os.17880.1.S1_a_at	0.260362	0.326429	0.066067
Os.17887.1.S1_at	0.099467	0.225071	0.125604
Os.17889.1.S1_at	0.262978	0.504045	0.241067
Os.17889.2.S1_at	0.100088	0.204356	0.104268
Os.17902.1.S1_at	0.202076	0.309017	0.106941
Os.17916.1.S1_at	0.106395	0.166134	0.0597391
Os.17919.1.S1_at	0.107795	0.26517	0.157375
Os.17949.1.S1_a_at	0.0399693	0.239522	0.199552
Os.1798.1.S1_at	0.319615	0.44389	0.124274
Os.17985.1.S1_s_at	-0.00364595	0.0657109	0.0693568
Os.18008.1.S1_at	0.358943	0.361437	0.0024943
Os.18057.1.A1_at	0.0849088	0.168446	0.0835371
Os.18070.1.S1_at	0.299964	0.292793	-0.00717149
Os.18089.1.S1_at	0.0920898	0.155959	0.063869
Os.18149.1.S1_x_at	0.37057	0.482387	0.111817
Os.18149.2.S1_at	0.278328	0.352179	0.0738506
Os.1818.1.S1_at	0.137597	0.20195	0.0643536
Os.18206.1.S1_at	0.14536	0.201448	0.0560871
Os.18211.1.S1_at	-0.000287253	0.177025	0.177312
Os.18211.2.S1_x_at	-0.00533835	0.172389	0.177727
Os.18229.1.S1_at	0.318793	0.383438	0.0646451
Os.18230.1.S1_at	0.131787	0.141873	0.0100855
Os.18234.1.S1_at	0.119392	0.205625	0.0862329
Os.18235.1.S1_at	0.257348	0.279955	0.0226074
Os.18238.1.S1_at	0.263848	0.302917	0.0390693
Os.18241.2.A1_x_at	0.0180742	0.105976	0.0879016
Os.18257.1.S1_at	0.073585	0.1852	0.111615
Os.18296.1.S1_x_at	-0.00787874	0.106143	0.114022
Os.18298.1.S1_at	0.244839	0.374282	0.129443
Os.18299.1.S1_at	0.0254358	0.092178	0.0667422
Os.183.1.S1_at	0.263026	0.423227	0.160201
Os.18330.1.S1_at	-0.0289651	-0.0147268	0.0142383
Os.18330.1.S2_at	-0.0231955	-0.0141455	0.00904992
Os.18392.1.S1_at	0.114296	0.252621	0.138325
Os.18406.1.S1_at	0.0255602	0.143226	0.117665
Os.18448.1.S1_at	0.130132	0.119319	-0.0108128
Os.18448.1.S1_s_at	0.104988	0.240559	0.135571
Os.18463.1.S1_at	0.0546397	0.177374	0.122734
Os.18466.1.S1_at	0.0312668	0.260593	0.229326
Os.18473.1.S1_at	0.351128	0.478627	0.127499
Os.18485.1.S1_s_at	0.0151683	0.0607773	0.045609
Os.18490.1.S1_x_at	0.0237084	0.0789331	0.0552247
Os.18511.1.S1_at	0.151554	0.337511	0.185956
Os.18511.1.S1_s_at	0.252839	0.33519	0.082351
Os.18512.1.S1_at	0.189264	0.334898	0.145633
Os.18513.1.S1_at	0.0695521	0.118281	0.0487286
Os.18548.1.S1_at	0.47879	0.543129	0.0643394
Os.18548.1.S1_x_at	0.538653	0.580364	0.0417109
Os.18556.1.S1_x_at	0.13666	0.1766	0.0399403
Os.18557.1.S1_at	0.36568	0.413244	0.0475644
Os.18559.1.S1_at	0.0587362	0.0784526	0.0197163
Os.18573.1.S1_at	0.0657157	0.0999262	0.0342105
Os.18583.1.S1_at	0.154682	0.296978	0.142297
Os.18583.2.S1_x_at	0.208032	0.386108	0.178076
Os.18585.1.S1_at	0.315875	0.326053	0.0101786
Os.18599.1.S1_at	0.0237933	-0.0161284	-0.0399218
Os.18622.1.S1_at	0.0745942	0.126345	0.0517511
Os.18633.1.S1_at	0.0328926	0.169017	0.136125
Os.18678.1.S1_at	0.0216294	0.12226	0.100631
Os.18714.1.S1_a_at	0.312861	0.393643	0.0807818
Os.18724.1.S1_at	0.0737472	0.0342613	-0.0394859
Os.1880.2.S1_a_at	0.0513354	0.116446	0.0651106
Os.18819.1.S1_at	0.106353	0.173068	0.0667146
Os.18829.1.A1_at	0.1539	0.368021	0.214121
Os.18839.1.S1_at	0.171159	0.190074	0.0189148
Os.18847.1.S1_at	0.104306	0.197783	0.0934775
Os.18851.1.A1_at	0.141441	0.263499	0.122058
Os.18856.1.S1_at	0.195376	0.328799	0.133424
Os.18866.3.A1_at	0.435535	0.561559	0.126024
Os.18922.2.S1_at	0.117637	0.118195	0.000558136
Os.18952.1.S1_at	0.149218	0.275216	0.125998
Os.18966.2.S1_at	0.245133	0.342657	0.0975238
Os.19019.1.S1_a_at	0.0799768	0.0935969	0.0136201
Os.19031.1.A1_at	0.525997	0.580296	0.054299
Os.19038.1.S1_at	0.0102883	0.0934904	0.0832021
Os.19044.1.S1_at	0.296134	0.369043	0.0729094
Os.19052.1.S1_at	0.151476	0.231373	0.0798971
Os.19069.1.S2_x_at	0.528042	0.567448	0.0394056
Os.19070.1.S1_at	0.426464	0.417211	-0.00925291
Os.19107.1.S1_s_at	0.0705562	0.276669	0.206113
Os.19112.1.S1_at	0.240876	0.306863	0.065987
Os.19118.2.S1_at	0.186699	0.294632	0.107933
Os.19118.2.S1_x_at	0.126369	0.277966	0.151596
Os.19190.3.A1_a_at	0.352029	0.458562	0.106534
Os.19204.1.S1_at	0.0676012	0.204697	0.137096
Os.19331.1.S1_at	0.318592	0.312123	-0.00646898
Os.19366.1.S2_at	0.18408	0.230289	0.0462089
Os.19371.1.S1_at	0.445609	0.457941	0.0123324
Os.19375.1.S1_at	0.0718203	0.18183	0.11001
Os.19378.1.S1_at	0.333169	0.435975	0.102807
Os.19385.1.S1_at	0.157014	0.334869	0.177855
Os.19401.1.S1_at	0.0226839	0.137702	0.115019
Os.19444.1.S1_at	0.19183	0.256227	0.064397
Os.19472.1.S1_at	0.0326026	0.129995	0.0973923
Os.19480.1.S1_at	0.229438	0.308746	0.0793081
Os.19525.1.S1_at	0.517842	0.542089	0.0242469
Os.19539.1.S1_at	0.127478	0.326133	0.198655
Os.19575.1.A1_at	0.330504	0.454189	0.123685
Os.19576.1.A1_at	0.495669	0.549881	0.0542121
Os.19608.1.S1_at	0.00614593	0.240515	0.234369
Os.19632.1.S1_at	0.115207	0.116829	0.00162227
Os.19742.1.S1_at	0.188713	0.355767	0.167054
Os.19755.2.S1_a_at	0.0542536	0.119872	0.0656188
Os.19764.1.S1_at	-0.0145661	-0.0123913	0.00217483
Os.19771.1.S1_at	0.0900531	0.164762	0.0747092
Os.19823.1.S1_at	0.0281967	0.0873139	0.0591173
Os.19899.1.S1_x_at	0.0377738	0.07534	0.0375662
Os.19899.2.S1_at	-0.00630531	0.0404259	0.0467312
Os.1991.1.S1_at	0.0905077	0.124095	0.0335869
Os.19952.1.S1_at	0.218321	0.263636	0.0453142
Os.19954.1.S1_at	0.507926	0.510303	0.00237661
Os.19964.1.S1_at	0.0694717	0.166921	0.0974489
Os.20056.1.A1_at	0.0815129	0.160842	0.0793292
Os.20067.1.S1_at	-0.000110064	0.187147	0.187257
Os.20068.1.S1_at	0.0963089	0.171578	0.0752692
Os.20077.1.S1_at	0.17615	0.242927	0.0667771
Os.20077.3.S1_x_at	0.101117	0.18117	0.0800524
Os.20079.1.S2_at	0.530422	0.645445	0.115023
Os.20136.1.S1_a_at	0.0872529	0.141239	0.0539865
Os.20151.1.S1_at	0.0811439	0.283321	0.202177
Os.20163.1.S1_at	-0.027271	0.0710206	0.0982916
Os.20169.1.S1_at	0.109421	0.136961	0.0275392
Os.20177.1.S1_at	-0.00853606	0.0230359	0.031572
Os.20200.1.S1_at	0.275752	0.307165	0.0314126
Os.20202.1.S1_at	0.1427	0.220356	0.077656
Os.20230.1.S1_at	0.196971	0.1591	-0.0378715
Os.20234.1.S1_at	0.0415388	0.116146	0.0746069
Os.20234.2.S1_at	0.126842	0.255802	0.12896
Os.20242.1.S1_at	0.0609139	0.137035	0.0761211
Os.20246.1.S1_at	0.352664	0.487291	0.134628
Os.20262.1.S1_at	0.230997	0.299312	0.0683152
Os.20283.1.S1_at	0.199395	0.234816	0.0354212
Os.20289.1.S1_at	0.144253	0.109735	-0.0345181
Os.20292.1.S1_at	0.060376	0.0676343	0.0072583
Os.2030.1.S1_at	0.228765	0.248589	0.0198245
Os.20353.1.S2_at	0.177542	0.162306	-0.0152362
Os.20420.1.S1_at	0.0613118	0.118505	0.0571933
Os.20447.1.S1_at	0.190688	0.389058	0.198369
Os.20476.1.A1_at	0.0491223	0.0936871	0.0445648
Os.20476.2.S1_a_at	0.0457118	0.198977	0.153265
Os.20501.1.S1_at	0.000497276	0.0667888	0.0662915
Os.20516.1.S1_at	0.0537703	0.106928	0.0531573
Os.20521.1.S1_at	0.134041	0.142035	0.0079944
Os.20531.1.S1_at	0.331963	0.423688	0.0917242
Os.20548.1.S1_at	0.0320418	0.0780196	0.0459778
Os.20572.2.S1_at	0.0600201	0.0985426	0.0385225
Os.20580.1.S1_at	0.110626	0.209742	0.0991163
Os.20589.1.S1_at	0.348561	0.432906	0.0843449
Os.20614.2.S1_at	0.0278205	0.254421	0.2266
Os.20617.1.S1_at	0.0878453	0.142568	0.0547228
Os.20617.2.S1_s_at	0.0636422	0.183162	0.11952
Os.20617.2.S1_x_at	0.0419767	0.158367	0.11639
Os.20677.1.S1_at	0.370588	0.479832	0.109244
Os.20693.1.S1_at	0.410478	0.453256	0.042778
Os.20722.1.S1_a_at	0.016213	-0.00920428	-0.0254173
Os.20764.1.S1_s_at	0.480253	0.571888	0.091635
Os.20817.5.A1_at	0.305385	0.42132	0.115935
Os.20851.1.A1_at	0.0213335	0.0344514	0.013118
Os.20851.1.A1_x_at	0.0321165	0.00111813	-0.0309984
Os.20865.1.S1_at	0.137051	0.271054	0.134003
Os.20936.1.S1_a_at	0.115018	0.296455	0.181437
Os.20969.1.S1_at	0.0219351	0.307481	0.285546
Os.21031.1.S1_at	0.0653564	0.242575	0.177219
Os.21138.1.S1_at	0.399259	0.427877	0.0286179
Os.21178.1.S1_at	0.258794	0.293152	0.0343575
Os.21178.1.S2_at	0.441682	0.517527	0.0758451
Os.21222.1.S1_at	0.420921	0.495534	0.074613
Os.21231.1.S1_at	-0.0176201	0.130296	0.147916
Os.21240.2.S1_at	0.09066	0.154973	0.0643129
Os.21254.1.S1_at	0.244413	0.259408	0.0149949
Os.21276.1.S1_at	0.475313	0.529475	0.0541626
Os.21292.1.S1_at	0.106241	0.133529	0.0272872
Os.21300.2.S1_at	0.0342085	0.107614	0.0734053
Os.21318.1.S1_at	0.20728	0.269053	0.0617732
Os.21349.1.S1_at	0.0794622	0.171875	0.0924125
Os.21387.3.S1_at	0.530212	0.583198	0.0529853
Os.21410.1.S1_at	0.525001	0.582056	0.0570546
Os.21410.2.S1_x_at	0.54627	0.638535	0.0922654
Os.21448.1.S1_s_at	0.53023	0.746291	0.216061
Os.21454.1.S1_at	0.0787828	0.177279	0.0984959
Os.21574.1.S1_a_at	0.543762	0.586445	0.0426825
Os.21629.1.S1_at	0.0510405	0.228515	0.177475
Os.21636.1.S1_at	0.435355	0.448158	0.0128027
Os.21803.1.S1_at	-0.0135507	0.0659986	0.0795493
Os.21840.1.A1_at	0.0457109	0.145675	0.0999643
Os.21858.2.S1_x_at	0.00683989	0.0139211	0.0070812
Os.22000.1.S1_at	0.0924559	0.108435	0.0159791
Os.22058.1.S1_at	0.0779008	0.136176	0.0582753
Os.22076.1.S1_a_at	-0.0157237	0.061927	0.0776507
Os.22086.1.S1_at	0.0516059	0.095416	0.04381
Os.2211.1.S1_at	0.0846196	0.104035	0.019415
Os.2216.1.S1_at	0.316911	0.366595	0.0496832
Os.2218.1.S1_at	0.0805465	0.178838	0.0982914
Os.2219.1.S1_at	-0.0104	0.134639	0.145039
Os.22197.1.S1_at	0.090843	0.27991	0.189067
Os.2225.1.S1_at	0.127749	0.197206	0.0694574
Os.22262.3.S1_a_at	0.0269553	0.249997	0.223042
Os.22278.1.S1_at	0.208377	0.241673	0.0332961
Os.22312.2.S1_at	0.104345	0.238343	0.133999
Os.22312.2.S1_x_at	0.10909	0.221739	0.112649
Os.22312.3.A1_a_at	0.0983303	0.3164	0.218069
Os.22360.1.S1_at	0.183862	0.221021	0.0371593
Os.2237.1.S1_at	-0.028628	-0.0290688	-0.000440811
Os.2243.1.S1_a_at	0.224863	0.238418	0.0135551
Os.2245.1.S1_at	0.123218	0.0978493	-0.025369
Os.22486.1.A1_at	-0.0128407	0.0123878	0.0252286
Os.22563.1.S1_at	0.117991	0.31813	0.200138
Os.22566.1.A1_at	0.255983	0.373037	0.117053
Os.22569.1.S1_at	8.67791e-05	0.0207885	0.0207017
Os.22571.1.S1_at	0.014983	0.205275	0.190292
Os.22578.1.A1_at	0.103049	0.244443	0.141394
Os.22585.1.S1_at	0.26996	0.354587	0.0846274
Os.22594.1.S1_at	0.165001	0.182658	0.0176577
Os.22621.1.S1_at	0.102133	0.202212	0.100079
Os.22629.1.S1_at	0.0823319	0.204448	0.122116
Os.22631.1.S1_a_at	0.0183075	0.0753106	0.0570031
Os.22631.2.S1_s_at	0.449664	0.593797	0.144133
Os.22656.1.A1_at	0.235716	0.344398	0.108682
Os.22674.1.S1_at	0.123091	0.364912	0.241822
Os.22678.1.A1_s_at	0.113374	0.296815	0.183441
Os.22696.2.S1_x_at	0.10095	0.249597	0.148648
Os.22706.1.S1_at	0.315948	0.305753	-0.0101949
Os.22731.1.S1_at	0.325217	0.35086	0.0256437
Os.22773.1.S1_at	0.251524	0.276336	0.0248121
Os.22783.1.S1_s_at	0.0896098	0.126619	0.0370096
Os.22788.1.S1_at	0.280239	0.495964	0.215725
Os.22793.1.S1_at	-0.00715374	-0.0164289	-0.00927518
Os.22816.1.S1_at	0.10094	0.0984495	-0.00249021
Os.22832.1.S1_at	0.0767734	0.141424	0.0646504
Os.22839.1.S2_at	0.211541	0.259051	0.0475096
Os.22898.1.S1_at	0.178254	0.387202	0.208948
Os.22907.1.S1_at	0.0480266	0.340912	0.292885
Os.22910.1.S1_at	0.0594421	0.284032	0.224589
Os.22913.1.S1_at	0.210667	0.249489	0.038822
Os.22928.1.S1_x_at	0.112943	0.265348	0.152405
Os.22928.2.S1_at	0.133552	0.297365	0.163813
Os.22932.1.S1_at	0.0125381	0.138758	0.12622
Os.22939.1.A1_at	0.280318	0.324467	0.0441488
Os.22946.1.S1_at	0.251918	0.286906	0.0349882
Os.22962.1.S1_at	0.075783	0.266841	0.191058
Os.22962.2.A1_at	0.294932	0.413891	0.118959
Os.22967.1.S1_s_at	0.11235	0.151937	0.0395863
Os.22968.1.A1_at	0.0333443	0.0419241	0.00857977
Os.2298.1.S1_at	0.214787	0.306352	0.0915654
Os.23028.1.S1_s_at	0.00342477	0.0625335	0.0591087
Os.23052.1.S1_at	0.0430304	0.224833	0.181803
Os.23113.1.S1_at	0.343104	0.494825	0.151721
Os.23135.1.A1_at	0.0724322	0.120359	0.0479272
Os.23145.1.S1_at	0.114984	0.28707	0.172086
Os.23150.1.S1_at	0.50969	0.534794	0.0251038
Os.23153.1.S1_s_at	0.297947	0.344275	0.0463281
Os.23165.1.S1_at	-0.019603	-0.0168732	0.00272979
Os.23167.1.A1_at	0.0258568	0.176508	0.150652
Os.23169.1.S1_at	0.136621	0.216381	0.0797604
Os.23174.1.S1_at	0.534378	0.536211	0.00183316
Os.23174.1.S1_s_at	0.463564	0.45716	-0.00640467
Os.23187.1.S1_at	0.0330453	0.0523645	0.0193192
Os.2320.1.S1_at	0.274101	0.29253	0.0184296
Os.23207.1.S1_at	-0.00889445	0.0205779	0.0294723
Os.2321.1.S1_at	0.187205	0.215203	0.0279981
Os.23215.1.S1_at	0.27407	0.451597	0.177527
Os.23221.1.A1_at	0.0236907	0.147523	0.123832
Os.23227.1.S1_at	-0.0206888	0.164664	0.185352
Os.2325.1.S1_at	0.117394	0.175535	0.0581402
Os.23268.1.S1_at	0.0348368	0.0338184	-0.00101837
Os.2328.1.S1_at	0.0441983	0.178371	0.134173
Os.23290.1.S1_at	0.378848	0.426822	0.0479741
Os.23290.2.S1_s_at	0.365571	0.375139	0.00956791
Os.23290.2.S1_x_at	0.416474	0.445683	0.029209
Os.23296.1.S1_x_at	0.154773	0.250582	0.0958082
Os.23297.1.S1_at	0.264971	0.319322	0.0543503
Os.23300.1.S1_at	0.452316	0.496624	0.0443083
Os.2331.1.S1_at	0.0254444	0.119857	0.0944128
Os.2331.1.S1_x_at	0.0503912	0.164871	0.11448
Os.23314.2.S1_at	0.0392523	0.142867	0.103614
Os.23340.1.S1_at	0.536651	0.53188	-0.00477195
Os.23342.1.S1_at	0.450518	0.559902	0.109384
Os.23364.2.S1_a_at	0.22475	0.396738	0.171988
Os.23397.1.S1_at	0.144089	0.435514	0.291425
Os.23397.1.S2_at	0.104962	0.178567	0.0736048
Os.23398.1.S1_at	0.090752	0.2227	0.131948
Os.23412.1.S1_at	0.217215	0.348414	0.131198
Os.2344.1.S1_at	0.0691546	0.103563	0.0344088
Os.23454.1.A1_at	0.0698152	0.0872208	0.0174056
Os.23468.1.A1_at	0.0815807	0.178489	0.0969083
Os.23507.1.A1_at	0.206799	0.289487	0.0826886
Os.23511.1.S1_at	0.167712	0.229943	0.0622308
Os.23518.1.A1_at	0.129658	0.268968	0.13931
Os.23521.1.A1_at	0.0111838	0.274369	0.263185
Os.23557.1.A1_at	0.0655132	0.135076	0.0695628
Os.2356.1.S1_a_at	0.336241	0.460063	0.123822
Os.23623.1.A1_at	-0.0116614	-0.00724373	0.00441771
Os.2363.1.S1_a_at	0.0952288	0.207772	0.112544
Os.23635.1.S1_at	-0.00749599	0.119946	0.127442
Os.2369.1.S1_a_at	0.0760809	0.19752	0.121439
Os.23703.2.S1_at	0.303801	0.300419	-0.00338159
Os.2371.1.S1_at	0.212531	0.280092	0.0675604
Os.23761.1.S1_at	0.300961	0.307724	0.00676257
Os.23770.1.A1_s_at	0.299678	0.322153	0.0224752
Os.23778.1.S1_at	0.138703	0.15255	0.013847
Os.23808.2.S1_at	0.0414755	0.120918	0.0794424
Os.23808.3.S1_x_at	0.0825272	0.193273	0.110746
Os.23822.1.A1_at	0.136294	0.242896	0.106602
Os.23840.1.S1_at	0.395923	0.498868	0.102945
Os.23844.1.A1_at	0.331092	0.425737	0.0946445
Os.23971.1.S1_a_at	-0.0017691	0.157665	0.159435
Os.23971.2.S1_x_at	-0.011254	0.077482	0.088736
Os.23978.1.A1_at	0.0211115	0.0756126	0.0545011
Os.24025.1.S1_s_at	0.338291	0.440817	0.102525
Os.24032.2.S1_at	0.381821	0.357884	-0.0239371
Os.24034.2.S1_x_at	0.10017	0.21842	0.11825
Os.24034.3.S1_x_at	0.0783189	0.290016	0.211697
Os.24041.1.A1_at	0.0531224	0.0465747	-0.00654772
Os.2404.1.S1_at	0.448202	0.454737	0.00653453
Os.24092.1.S1_at	0.332471	0.423303	0.0908315
Os.24103.1.A1_at	0.0444451	0.163815	0.11937
Os.24111.1.S1_at	-0.0151198	0.00829747	0.0234173
Os.24157.1.A1_at	0.356629	0.351422	-0.00520786
Os.2416.1.S1_a_at	0.282335	0.410279	0.127944
Os.24178.1.A1_at	0.445334	0.563693	0.118359
Os.24191.1.S1_at	0.224797	0.399752	0.174955
Os.2423.1.S1_at	0.118277	0.320167	0.20189
Os.2426.1.A1_at	0.133458	0.183422	0.0499642
Os.24292.2.A1_a_at	0.221218	0.28899	0.0677712
Os.24307.1.S1_at	0.337564	0.402036	0.0644723
Os.24314.1.A1_s_at	0.192685	0.268276	0.0755914
Os.2436.1.S1_at	0.151265	0.312033	0.160767
Os.24364.1.A1_at	-0.0174514	-0.00695671	0.0104947
Os.24364.1.A1_s_at	0.0827623	0.0544622	-0.0283001
Os.24417.2.S1_at	-0.0225484	-0.0236176	-0.00106921
Os.2447.1.S1_at	0.175252	0.169755	-0.0054977
Os.24475.1.S2_at	0.130774	0.127485	-0.00328959
Os.2448.1.S1_at	0.241826	0.384237	0.142411
Os.2448.1.S2_at	0.0718878	0.0939226	0.0220349
Os.24483.1.A1_s_at	0.288497	0.325004	0.0365073
Os.24495.1.S1_at	0.0643109	0.2444	0.180089
Os.24495.2.S1_x_at	0.137218	0.321695	0.184477
Os.24505.1.S1_at	-0.0247882	-0.0164216	0.00836661
Os.24515.1.S1_at	0.197392	0.328847	0.131455
Os.24530.1.S1_at	0.0290452	0.0528531	0.0238079
Os.24540.1.A1_at	0.377154	0.466538	0.0893844
Os.24543.1.S1_at	0.204162	0.299189	0.0950275
Os.24554.1.A1_at	0.210807	0.332875	0.122068
Os.24561.1.S1_s_at	-0.0183507	-0.014376	0.00397472
Os.24580.2.A1_at	0.517179	0.522721	0.00554127
Os.24611.1.S1_at	0.0494297	0.0830787	0.0336491
Os.24631.1.A1_at	0.150149	0.150849	0.000700471
Os.24631.1.A1_s_at	0.170938	0.220161	0.0492236
Os.24698.1.S1_at	0.416533	0.484358	0.067825
Os.24699.1.S1_at	0.169222	0.33187	0.162648
Os.24712.1.A1_s_at	0.236989	0.240509	0.00352004
Os.24720.1.S1_at	0.126964	0.151101	0.0241373
Os.24764.1.S1_a_at	0.165356	0.310135	0.144778
Os.24786.1.S1_s_at	0.0417849	0.0446476	0.00286274
Os.24831.1.S1_x_at	0.374441	0.409857	0.0354156
Os.24834.1.S1_at	-0.000595147	0.057352	0.0579471
Os.24851.1.S1_at	0.14954	0.174308	0.0247683
Os.24860.1.S1_at	-0.0116871	0.116853	0.12854
Os.24878.1.A1_at	0.546993	0.656949	0.109956
Os.24883.1.S1_s_at	0.515998	0.545579	0.0295806
Os.24887.2.S1_at	0.0534963	0.108775	0.0552788
Os.24887.3.S1_x_at	0.210137	0.301532	0.0913946
Os.24890.1.S1_at	0.432853	0.466463	0.0336106
Os.24890.1.S2_at	0.0756769	0.227827	0.15215
Os.24902.1.S1_at	0.135925	0.315969	0.180045
Os.24913.1.A1_at	0.0879999	0.227727	0.139727
Os.24927.1.S1_at	0.0880389	0.447034	0.358995
Os.24970.1.A1_at	0.0387199	0.00430153	-0.0344184
Os.25006.1.A1_at	0.312966	0.343991	0.0310253
Os.25065.1.S1_a_at	0.0901169	0.243122	0.153005
Os.25087.1.S1_at	0.352664	0.322813	-0.0298502
Os.25104.2.S1_at	0.131627	0.20339	0.0717629
Os.25124.1.A1_at	0.149103	0.195035	0.0459317
Os.25142.1.A1_at	0.105529	0.315252	0.209724
Os.25153.1.S1_at	0.126173	0.244129	0.117956
Os.25157.1.A1_at	0.21907	0.275923	0.0568528
Os.25163.1.A1_x_at	0.312251	0.377545	0.0652932
Os.25185.1.S1_at	0.243619	0.418511	0.174892
Os.25215.1.A1_at	0.10061	0.276145	0.175535
Os.25227.1.S1_s_at	0.503232	0.592103	0.0888707
Os.25230.2.A1_at	0.0359749	0.204821	0.168846
Os.25250.1.S1_at	0.0703023	0.159596	0.0892942
Os.25266.1.S1_at	0.0888663	0.178397	0.0895311
Os.25270.1.A1_x_at	0.227749	0.27306	0.0453112
Os.25309.2.A1_a_at	0.260077	0.325798	0.0657208
Os.25311.1.A1_at	0.0807327	0.061387	-0.0193457
Os.25324.1.A1_at	0.492908	0.594767	0.101859
Os.25324.2.S1_at	0.294783	0.364767	0.0699848
Os.25385.1.S1_at	0.230731	0.218291	-0.0124402
Os.25444.1.S1_at	-0.01346	-0.0108105	0.00264947
Os.25454.1.S1_at	0.180156	0.26997	0.0898142
Os.25496.1.S1_at	0.279042	0.326456	0.0474144
Os.25529.1.S1_at	0.13814	0.232499	0.0943595
Os.25570.1.S1_at	-0.0105437	0.164009	0.174553
Os.25588.2.S1_x_at	0.454475	0.444549	-0.00992618
Os.25599.1.A1_at	-0.0187737	0.217659	0.236433
Os.25606.1.S1_at	0.0417288	0.0358781	-0.00585071
Os.25613.1.A1_at	0.19266	0.231849	0.0391883
Os.25613.1.A1_s_at	0.071561	0.236062	0.164501
Os.25639.1.S1_at	0.0253929	0.0730835	0.0476906
Os.25651.1.S1_at	0.365669	0.39554	0.0298714
Os.25687.1.S1_at	0.201436	0.306271	0.104835
Os.25687.1.S1_x_at	0.101093	0.214003	0.11291
Os.25736.1.S1_at	0.155283	0.279105	0.123822
Os.25806.1.S1_at	0.0568875	0.290529	0.233641
Os.25806.1.S1_s_at	0.0514658	0.239572	0.188107
Os.25846.1.S1_at	0.418098	0.401457	-0.0166408
Os.26059.1.S1_at	0.166623	0.441919	0.275296
Os.26059.1.S1_s_at	-0.0243703	0.217483	0.241854
Os.26059.1.S1_x_at	0.0290766	0.226625	0.197549
Os.26063.1.S1_at	0.341495	0.367956	0.0264614
Os.26376.1.S1_at	0.0702543	0.147398	0.0771437
Os.26388.3.S1_x_at	0.163203	0.285515	0.122312
Os.26399.1.S1_at	0.473461	0.458711	-0.0147506
Os.26408.1.S1_x_at	0.265182	0.265736	0.00055396
Os.26422.1.S1_s_at	0.381687	0.527716	0.146029
Os.26436.1.S1_at	-0.00319995	-0.0143106	-0.0111106
Os.26437.1.A1_at	0.488069	0.490328	0.00225851
Os.26437.1.A1_s_at	0.415203	0.468134	0.0529305
Os.26440.1.S1_at	0.145678	0.240958	0.0952794
Os.26455.1.S1_at	-0.0138894	-0.0251053	-0.0112159
Os.26455.2.S1_s_at	0.00254247	-0.0116197	-0.0141622
Os.26459.1.A1_s_at	0.000474153	0.0314704	0.0309962
Os.26460.1.S1_a_at	0.440527	0.444678	0.00415143
Os.26460.2.S1_x_at	0.287918	0.306356	0.0184377
Os.26472.1.S1_at	-0.0223653	0.225049	0.247414
Os.26477.1.A1_x_at	0.00230251	-0.00508224	-0.00738475
Os.26486.1.S1_at	0.247371	0.401053	0.153682
Os.26490.1.S1_at	0.0955646	0.339996	0.244431
Os.26494.1.S1_at	0.181063	0.177562	-0.00350132
Os.26499.1.S1_at	0.158748	0.210779	0.0520313
Os.26502.1.S1_a_at	-0.00793171	0.110604	0.118536
Os.26511.1.S1_at	0.0169032	0.0958867	0.0789835
Os.26516.1.S2_s_at	-0.0295411	-0.0133464	0.0161946
Os.26535.1.S1_x_at	-0.0127569	-0.0128683	-0.000111431
Os.26572.1.S1_at	0.0853373	0.279913	0.194576
Os.26588.1.S1_x_at	-0.014354	0.0143073	0.0286613
Os.26592.1.S1_s_at	-0.0201003	-0.00114507	0.0189552
Os.26592.2.A1_s_at	-0.036233	-0.033775	0.00245803
Os.26592.2.A1_x_at	-0.0339299	-0.0326437	0.00128627
Os.26592.3.S1_x_at	-0.0173956	0.0231183	0.040514
Os.26594.1.S1_at	-0.0206598	-0.0303147	-0.00965492
Os.26596.1.S1_s_at	0.0134754	0.0464256	0.0329502
Os.26604.1.S1_x_at	-0.0193806	-0.0261939	-0.00681327
Os.26612.1.S1_at	-0.0185932	-0.0273404	-0.00874719
Os.26615.1.S1_at	-0.0164347	-0.0167652	-0.000330528
Os.26688.1.S2_s_at	-0.0147455	-0.0252112	-0.0104657
Os.26688.1.S3_s_at	-0.0139657	-0.00553762	0.00842811
Os.26695.1.S1_at	0.119499	0.14534	0.0258406
Os.26698.1.S1_a_at	0.152353	0.387343	0.23499
Os.26698.4.S1_s_at	0.0495998	0.312163	0.262563
Os.26705.1.S1_at	0.0843676	0.230027	0.145659
Os.26710.1.S1_at	0.234395	0.284932	0.050537
Os.26720.1.S1_at	0.107726	0.182223	0.0744969
Os.26728.1.S1_a_at	-0.0077587	0.00923931	0.016998
Os.26728.2.S1_at	-0.00227825	0.127537	0.129815
Os.26728.2.S1_x_at	-0.0187368	0.105716	0.124453
Os.26729.1.A1_at	0.0617491	0.273045	0.211296
Os.26739.1.A1_at	-0.0170994	-0.00764475	0.00945462
Os.26744.1.A1_at	-0.0297894	-0.0229832	0.00680623
Os.26751.1.S1_s_at	-0.0112626	-0.0183219	-0.0070593
Os.26751.2.S1_at	-0.00747048	-0.0049157	0.00255479
Os.26761.1.S1_a_at	-0.0135616	0.0146876	0.0282493
Os.26761.1.S1_s_at	0.00677437	-0.0197723	-0.0265467
Os.26761.2.S1_x_at	-0.0145301	0.0113453	0.0258754
Os.26767.1.A1_at	0.0169596	0.192837	0.175878
Os.26768.1.S1_at	0.104015	0.143803	0.0397879
Os.26771.1.A1_at	0.0865412	0.255337	0.168796
Os.2677.1.S1_at	0.153965	0.235031	0.0810656
Os.26781.1.S1_at	0.302955	0.410721	0.107766
Os.26781.2.S1_x_at	0.387319	0.45953	0.0722107
Os.26792.1.S1_at	0.535877	0.548169	0.0122927
Os.26795.1.S1_s_at	0.0250731	0.176362	0.151289
Os.26801.1.A1_at	0.0294662	0.0860834	0.0566172
Os.26802.1.S1_at	0.068092	0.0712483	0.00315632
Os.26807.1.S1_at	0.120824	0.365026	0.244202
Os.26813.3.S1_x_at	-0.0145266	0.00938263	0.0239092
Os.26817.1.S1_at	0.23183	0.314921	0.0830909
Os.26819.1.A1_at	0.475014	0.586559	0.111545
Os.26827.2.A1_at	-0.0142467	-0.00479291	0.00945375
Os.26833.1.S1_x_at	0.189176	0.371273	0.182096
Os.2685.1.S1_at	0.0914512	0.155099	0.0636474
Os.26852.1.A1_at	0.181532	0.313119	0.131587
Os.26864.2.S1_x_at	0.194424	0.221231	0.0268075
Os.26868.1.A1_at	0.105371	0.233627	0.128256
Os.26869.1.A1_at	0.521136	0.52825	0.00711483
Os.26870.1.S1_at	0.0464724	0.0395206	-0.00695173
Os.26886.1.S1_x_at	0.181338	0.176242	-0.00509654
Os.26891.1.A1_x_at	0.0365915	0.0772839	0.0406924
Os.26904.1.A1_at	0.328611	0.560504	0.231893
Os.26907.1.S1_at	0.492783	0.56214	0.0693566
Os.26909.1.A1_at	0.116248	0.212975	0.0967261
Os.26922.1.S1_at	0.120931	0.222016	0.101085
Os.26924.1.A1_at	0.28471	0.276804	-0.00790565
Os.26968.1.S1_at	0.0646567	0.260498	0.195841
Os.26974.1.S1_at	0.159366	0.203923	0.0445571
Os.26979.1.S1_x_at	0.117057	0.214353	0.0972962
Os.26983.1.S1_s_at	0.00641669	0.0558229	0.0494062
Os.26990.1.S1_at	0.392286	0.521084	0.128798
Os.26991.1.S1_x_at	0.0684857	0.102699	0.0342133
Os.27000.1.S1_s_at	0.00047246	0.0997384	0.0992659
Os.27000.2.S1_x_at	0.0314051	0.0841046	0.0526995
Os.27019.1.S1_at	0.103343	0.17913	0.0757865
Os.27024.1.S1_at	0.165373	0.224362	0.0589895
Os.27031.1.S1_at	0.235289	0.229467	-0.00582177
Os.27036.1.S1_at	0.217076	0.379041	0.161965
Os.27043.1.A1_at	0.0456125	0.114917	0.0693045
Os.27060.1.A1_at	0.234945	0.190059	-0.0448859
Os.27063.1.S1_at	0.0339127	0.0610538	0.027141
Os.27070.1.S1_at	0.376163	0.309602	-0.0665606
Os.27079.1.A1_at	0.0904337	0.248017	0.157584
Os.27084.1.A1_a_at	0.462695	0.470628	0.00793255
Os.27088.1.A1_x_at	-0.0133402	-0.0114159	0.00192431
Os.27098.2.A1_s_at	0.54846	0.613166	0.0647064
Os.27098.4.S1_x_at	0.0458332	0.251283	0.20545
Os.27104.1.S1_at	-0.00520369	0.168157	0.173361
Os.27109.1.S1_at	0.0340458	0.246987	0.212941
Os.27112.1.S1_at	0.0451917	0.131013	0.0858212
Os.27117.1.A1_s_at	0.12155	0.144687	0.0231371
Os.27122.1.S1_a_at	0.547323	0.54053	-0.00679257
Os.27139.1.A1_at	0.0062529	0.0450961	0.0388432
Os.27140.1.S1_a_at	0.115488	0.23807	0.122582
Os.27142.1.S1_at	0.0727386	0.12258	0.0498412
Os.27159.1.S1_at	0.485853	0.500774	0.0149208
Os.27167.1.S1_at	0.269488	0.319831	0.0503428
Os.27175.1.S1_a_at	0.351297	0.336158	-0.015139
Os.27180.1.S1_at	0.0311268	0.0776334	0.0465065
Os.27183.1.S1_at	0.526508	0.534941	0.00843307
Os.27205.1.S1_at	0.183629	0.210366	0.0267374
Os.27207.1.S1_at	0.116012	0.207161	0.0911489
Os.27220.1.A1_a_at	0.515055	0.512918	-0.00213747
Os.27221.1.A1_at	0.213301	0.289093	0.0757926
Os.27228.2.S1_at	0.400371	0.459189	0.0588183
Os.27232.1.S1_at	0.170895	0.326616	0.155722
Os.27235.1.S1_at	0.0766509	0.285193	0.208542
Os.27244.1.A1_s_at	0.526275	0.648369	0.122093
Os.27270.2.S1_at	0.0500286	0.160008	0.109979
Os.27295.1.S1_at	0.430917	0.548701	0.117784
Os.27307.1.S1_at	0.425505	0.450832	0.0253271
Os.27314.1.S1_at	-0.00921328	-0.00321842	0.00599486
Os.27330.1.A1_at	0.0307013	0.100372	0.0696709
Os.27331.1.S1_at	0.209949	0.278144	0.068195
Os.27379.1.S1_at	0.245362	0.232033	-0.0133287
Os.27382.2.S1_at	0.407737	0.45549	0.047753
Os.27383.2.S1_at	0.172783	0.263394	0.0906109
Os.27385.3.S1_at	0.52233	0.510608	-0.0117221
Os.27392.1.S1_at	0.277751	0.393733	0.115982
Os.27438.2.S1_x_at	0.136672	0.262364	0.125692
Os.27467.1.S1_at	0.0910383	0.324289	0.233251
Os.27467.2.S1_at	0.0268364	0.267048	0.240211
Os.27467.3.S1_x_at	0.0807679	0.284086	0.203318
Os.27474.1.S1_at	0.171853	0.340654	0.168801
Os.27477.1.S1_at	0.0460631	0.331996	0.285933
Os.27478.1.A1_s_at	-0.0273554	0.0927209	0.120076
Os.27478.2.A1_s_at	-0.0305782	0.0344615	0.0650398
Os.27482.1.A1_at	0.0751362	0.162012	0.086876
Os.27486.1.S1_x_at	0.0124131	0.0479746	0.0355615
Os.27491.1.S1_at	0.321483	0.324031	0.00254758
Os.27494.1.S1_at	0.159091	0.166587	0.00749606
Os.27497.1.S1_at	0.00515001	-0.0107699	-0.0159199
Os.27517.1.A1_s_at	0.169075	0.213439	0.0443641
Os.27520.1.S1_at	0.281606	0.336025	0.054419
Os.27524.2.S1_at	0.113923	0.131862	0.017939
Os.27538.1.S1_at	0.523068	0.564032	0.0409639
Os.27545.1.S1_at	0.31446	0.394075	0.0796147
Os.27562.1.S1_at	0.100107	0.324658	0.224551
Os.27564.1.S1_a_at	0.49808	0.49522	-0.00285978
Os.27569.1.S2_at	0.177871	0.394365	0.216494
Os.27573.1.S1_at	0.518079	0.54515	0.0270712
Os.27580.1.S1_at	0.124472	0.372689	0.248217
Os.27598.1.S1_a_at	0.535505	0.590749	0.0552436
Os.27598.1.S1_at	0.484734	0.578138	0.0934039
Os.27606.1.S1_at	0.192605	0.269959	0.0773536
Os.27615.1.S1_at	0.0772399	0.215523	0.138283
Os.27621.1.S1_at	0.0908343	0.265477	0.174643
Os.27632.1.S1_at	0.061961	0.19412	0.132159
Os.27638.1.S1_at	0.0884385	0.290486	0.202048
Os.27659.2.A1_at	0.0123096	0.0419365	0.0296268
Os.27660.1.S1_at	0.143296	0.199628	0.0563319
Os.27688.1.A1_at	0.0548002	0.059403	0.00460282
Os.27696.1.S1_at	0.491407	0.678167	0.186761
Os.27705.1.S1_a_at	0.279284	0.328769	0.0494855
Os.27705.1.S1_at	0.272143	0.376101	0.103958
Os.27709.1.S1_a_at	0.0844865	0.295081	0.210595
Os.27712.1.S1_at	0.0521659	0.157801	0.105635
Os.27712.2.S1_x_at	0.17412	0.372304	0.198185
Os.27716.2.S1_a_at	0.0311576	0.067115	0.0359574
Os.27729.1.S1_x_at	-0.0222206	-0.00507961	0.017141
Os.27730.1.S1_at	0.0231966	0.127017	0.103821
Os.27749.1.S1_at	0.0191524	0.0626984	0.043546
Os.27754.1.S1_at	0.0658763	0.322861	0.256985
Os.27755.1.S1_at	0.504564	0.524352	0.0197887
Os.27767.1.A1_s_at	0.465644	0.523163	0.0575186
Os.27782.1.S1_at	0.129469	0.144382	0.0149135
Os.27788.1.S1_at	0.064542	0.117562	0.0530204
Os.27799.1.S1_at	0.15385	0.299435	0.145585
Os.27804.1.S1_at	0.187203	0.180688	-0.00651579
Os.27807.1.S1_at	-0.0211652	0.104588	0.125753
Os.27828.1.S1_a_at	-0.0291244	0.0660685	0.0951929
Os.27829.1.S1_at	0.334626	0.377507	0.0428801
Os.27831.1.S1_at	0.199935	0.232844	0.0329091
Os.27833.1.S1_at	0.335985	0.367689	0.0317037
Os.27843.1.S1_at	0.066167	0.0733101	0.00714314
Os.27851.1.A1_a_at	0.229383	0.338807	0.109423
Os.27893.3.S1_x_at	0.0242979	0.0257437	0.00144586
Os.27914.1.S1_at	0.0596208	0.234077	0.174456
Os.27916.1.S1_at	0.0342459	0.136707	0.102461
Os.27918.1.A1_at	0.195635	0.310246	0.114612
Os.27926.1.A1_s_at	0.256729	0.310574	0.0538458
Os.27958.1.S1_at	0.230033	0.282892	0.0528592
Os.27963.1.A1_at	0.018964	0.074659	0.055695
Os.27965.1.S1_at	0.137901	0.154118	0.0162177
Os.27967.1.A1_at	0.135083	0.277662	0.142579
Os.27968.1.S1_at	0.0687873	0.153591	0.0848041
Os.28011.1.S1_at	0.180478	0.24711	0.066632
Os.28036.1.S1_x_at	0.528537	0.84467	0.316133
Os.28061.1.S1_at	0.0709044	0.181634	0.11073
Os.2807.1.S1_a_at	0.0850526	0.134642	0.0495895
Os.28096.1.S1_at	0.0518576	0.169064	0.117207
Os.28098.1.S1_at	0.194936	0.289264	0.0943282
Os.28110.4.S1_x_at	0.0814945	0.126577	0.0450826
Os.28124.1.S1_at	0.181638	0.224533	0.0428949
Os.28200.1.S1_x_at	0.0968029	0.216289	0.119486
Os.282.2.S1_a_at	0.010467	0.173406	0.162939
Os.28282.2.S1_s_at	0.406574	0.482061	0.0754873
Os.28300.2.S1_a_at	0.218748	0.425337	0.206589
Os.28301.1.S2_at	0.0892362	0.326941	0.237704
Os.28346.1.S1_x_at	0.402096	0.346867	-0.0552294
Os.28397.1.S1_at	0.0588416	0.180374	0.121532
Os.28397.1.S2_x_at	0.0623452	0.191169	0.128824
Os.28397.1.S3_at	0.130585	0.23555	0.104965
Os.28406.1.S1_at	0.172816	0.298096	0.12528
Os.28409.20.A1_a_at	0.237276	0.334166	0.0968894
Os.28409.2.S1_at	0.0665362	0.230026	0.163489
Os.28433.5.S1_x_at	0.0655406	0.215555	0.150014
Os.28435.1.S1_a_at	0.0366974	0.224114	0.187416
Os.28435.4.S1_at	0.0934159	0.18144	0.0880246
Os.28435.4.S1_x_at	0.0202934	0.220794	0.2005
Os.28435.5.S1_x_at	0.0256773	0.259614	0.233937
Os.28465.1.S1_at	0.0246872	0.32849	0.303803
Os.28514.1.S1_at	0.0152162	0.131367	0.11615
Os.28515.1.S1_at	0.177057	0.285917	0.108859
Os.28531.1.S1_at	0.080924	0.0936106	0.0126866
Os.28618.1.S1_at	0.0200053	0.0881572	0.0681519
Os.28649.1.S1_at	0.226862	0.224173	-0.00268953
Os.28778.1.S1_at	0.15516	0.181557	0.0263973
Os.2881.1.S1_at	-9.45431e-06	0.0655027	0.0655121
Os.28964.1.S1_at	0.217157	0.290755	0.0735978
Os.28976.1.S1_at	0.337403	0.365238	0.0278352
Os.28983.1.S1_at	0.0289612	0.0480455	0.0190843
Os.29008.1.S1_at	0.0947334	0.297624	0.202891
Os.29008.1.S1_x_at	0.134092	0.394038	0.259946
Os.29056.1.S1_s_at	-0.0253169	-0.0255451	-0.000228114
Os.29056.1.S2_at	-0.0224745	-0.011512	0.0109625
Os.29093.1.S1_at	0.191257	0.199085	0.00782806
Os.29809.2.S1_x_at	0.537402	0.677059	0.139657
Os.29825.1.S1_a_at	0.0713086	0.0408231	-0.0304855
Os.29842.1.S1_x_at	0.124658	0.192324	0.0676665
Os.29959.1.S1_at	0.0977589	0.232934	0.135175
Os.29966.1.S1_at	0.05896	0.122204	0.0632436
Os.29966.1.S1_x_at	0.0371649	0.18152	0.144355
Os.29966.2.S1_x_at	0.0317608	0.269162	0.237401
Os.30032.1.S1_at	0.0378941	0.0782765	0.0403823
Os.30033.1.S1_at	0.222434	0.268933	0.0464983
Os.30049.1.S1_at	0.0798168	0.0776205	-0.00219636
Os.30324.2.S1_x_at	0.126437	0.255997	0.12956
Os.30366.1.S1_at	0.0383296	0.0412276	0.00289803
Os.30433.1.S1_at	0.0454669	0.0991884	0.0537215
Os.30557.2.S2_x_at	0.45835	0.502602	0.0442514
Os.30597.1.S1_at	0.318413	0.350827	0.0324145
Os.30597.3.S1_x_at	0.483519	0.592608	0.109088
Os.30608.3.S1_at	0.132239	0.162138	0.0298985
Os.30657.1.S1_at	0.427545	0.44515	0.0176052
Os.30670.1.S1_at	0.0252862	0.112001	0.0867144
Os.30886.1.S1_at	0.0212783	0.0492732	0.0279949
Os.30909.1.S1_at	0.0856286	0.246976	0.161347
Os.30998.1.S1_at	0.0920822	0.126183	0.0341007
Os.31088.1.S1_at	-0.00877077	0.128532	0.137303
Os.31151.2.S1_at	-0.0271404	0.142165	0.169305
Os.31191.1.S1_at	-0.0152212	0.0188015	0.0340227
Os.3121.1.S1_at	0.374513	0.539308	0.164795
Os.3122.1.S1_at	0.194368	0.197599	0.00323099
Os.3141.2.S1_at	-0.0247332	-0.0154366	0.00929654
Os.31415.1.S1_at	0.458227	0.445691	-0.0125354
Os.315.1.S1_at	0.127833	0.373696	0.245863
Os.31521.1.S1_at	-0.00340352	0.0933175	0.096721
Os.316.1.S1_at	0.144142	0.311594	0.167452
Os.31636.1.S1_at	-0.0176549	0.0231462	0.0408011
Os.31647.1.S1_at	0.37075	0.392963	0.0222132
Os.31975.1.S1_at	0.015762	0.0613403	0.0455782
Os.31975.1.S1_x_at	0.0133034	0.0939723	0.0806689
Os.31992.1.S1_at	0.442881	0.48572	0.0428391
Os.32021.1.S1_at	0.120481	0.0619555	-0.058526
Os.320.2.S1_a_at	0.417953	0.454501	0.0365481
Os.32113.1.S1_at	0.0893452	0.19979	0.110444
Os.32118.1.S1_at	0.517592	0.568593	0.0510009
Os.32118.1.S1_x_at	0.379174	0.464336	0.0851615
Os.32263.1.S1_at	0.13683	0.227545	0.0907152
Os.32263.2.S1_x_at	0.0457422	0.151379	0.105637
Os.32267.1.S1_at	0.0408071	0.107639	0.0668324
Os.32299.1.S1_at	0.100378	0.223452	0.123075
Os.32459.1.S1_at	0.000622977	0.0158218	0.0151988
Os.32459.2.S1_x_at	-0.0299317	-0.00895589	0.0209758
Os.3246.1.S1_at	0.0784468	0.106814	0.028367
Os.32465.1.S1_at	0.0848615	0.119427	0.0345652
Os.32471.1.S1_at	0.0128579	0.0754703	0.0626124
Os.32482.1.S1_at	0.0867397	0.173849	0.0871091
Os.32482.2.S1_x_at	0.0290856	0.0947604	0.0656748
Os.32488.1.S1_at	0.100407	0.126802	0.0263943
Os.32504.2.S1_at	0.502718	0.5462	0.0434813
Os.32577.1.S1_at	0.14857	0.240534	0.0919642
Os.32622.1.S1_at	0.370111	0.421233	0.0511227
Os.32668.1.S1_at	0.0692384	0.0826048	0.0133663
Os.32714.1.S1_at	0.17633	0.153842	-0.0224884
Os.32721.1.S1_at	0.478629	0.524632	0.0460027
Os.32889.2.S1_at	0.0261428	0.285088	0.258945
Os.329.1.S1_at	0.130732	0.187009	0.0562775
Os.32933.2.S1_x_at	0.510568	0.674831	0.164263
Os.33019.1.S1_at	0.348422	0.413227	0.0648048
Os.33131.1.A1_at	0.278483	0.327387	0.0489045
Os.33184.1.S1_at	0.0576205	0.14766	0.0900395
Os.33192.1.S1_at	0.21634	0.297448	0.0811079
Os.33316.1.S1_at	0.122417	0.145465	0.0230476
Os.33339.1.S1_x_at	0.382574	0.540973	0.1584
Os.33339.2.S1_at	0.404588	0.551106	0.146519
Os.33510.1.S1_x_at	0.226419	0.240392	0.0139735
Os.33534.1.S1_s_at	0.0710473	0.157647	0.0865997
Os.33604.1.S1_a_at	0.0654207	0.317199	0.251778
Os.33673.1.A1_at	0.413231	0.458123	0.0448926
Os.33675.1.S1_at	0.147568	0.275183	0.127615
Os.33704.3.S1_x_at	0.145176	0.16742	0.0222443
Os.33723.1.S1_at	0.162577	0.333209	0.170632
Os.33741.2.S1_at	0.158297	0.214375	0.0560787
Os.33741.2.S1_x_at	0.110735	0.169297	0.0585618
Os.33742.1.S1_at	0.119266	0.387075	0.267809
Os.33770.1.S1_at	-0.0132121	0.084226	0.0974381
Os.33770.1.S1_s_at	-0.0101843	0.155726	0.165911
Os.33777.1.S1_at	0.050615	0.155593	0.104978
Os.33780.2.S1_x_at	-0.011063	-0.010607	0.000455992
Os.33787.1.S1_at	0.111623	0.294622	0.183
Os.33788.1.S1_at	0.373913	0.390286	0.0163732
Os.33816.1.S1_at	0.502957	0.524122	0.021165
Os.33834.1.S1_at	0.0378858	0.10631	0.0684244
Os.33834.1.S1_x_at	0.0460086	0.112176	0.0661671
Os.3386.1.S1_x_at	0.107382	0.324236	0.216854
Os.33928.3.S1_at	0.0269958	0.149658	0.122662
Os.33928.3.S1_x_at	0.0552101	0.150248	0.0950378
Os.33939.1.A1_at	0.0612158	0.111275	0.0500592
Os.3396.1.S1_at	0.0570009	0.18663	0.129629
Os.3406.1.S1_at	0.192193	0.268276	0.0760833
Os.34087.2.A1_at	0.148917	0.210088	0.0611711
Os.34087.2.A1_x_at	0.0655259	0.318818	0.253292
Os.3409.1.S1_at	0.0840476	0.0868568	0.00280918
Os.3415.1.S1_s_at	0.156329	0.108737	-0.0475913
Os.34156.1.S1_a_at	0.402551	0.466035	0.0634836
Os.34167.2.S1_at	0.30234	0.285016	-0.0173241
Os.34174.1.S1_at	0.151252	0.220654	0.0694019
Os.34273.1.S1_at	0.133238	0.0731635	-0.0600745
Os.34316.1.S1_at	0.012799	0.0481247	0.0353257
Os.34372.1.S1_at	0.185603	0.338208	0.152605
Os.34466.1.S1_s_at	0.0833902	0.169688	0.0862982
Os.34471.1.S1_at	0.0817273	0.0391618	-0.0425654
Os.34481.1.A1_at	0.0845043	0.136096	0.0515922
Os.34494.1.S1_at	0.180683	0.365978	0.185296
Os.34523.1.S1_at	0.164186	0.294109	0.129923
Os.34537.1.S1_at	0.107408	0.211823	0.104415
Os.34596.1.S1_at	0.0315406	0.216889	0.185348
Os.34624.2.S1_s_at	0.0956833	0.257254	0.16157
Os.34767.1.S1_at	-0.0098119	0.0779261	0.087738
Os.34778.1.S1_at	0.371096	0.375556	0.00445961
Os.34805.1.S1_at	0.330098	0.462564	0.132466
Os.34815.1.S1_at	0.205689	0.363173	0.157484
Os.34815.2.S1_x_at	0.50489	0.533462	0.0285724
Os.34904.1.S1_at	0.134147	0.342513	0.208366
Os.34960.1.S1_at	0.11719	0.0406657	-0.0765242
Os.34986.1.S1_at	0.229578	0.334412	0.104833
Os.35013.1.S1_at	0.20143	0.308222	0.106792
Os.35020.1.S1_at	0.271096	0.328006	0.05691
Os.35044.2.S1_x_at	0.0470153	0.166472	0.119457
Os.35154.1.S1_x_at	0.0737254	0.119435	0.0457091
Os.35191.2.S1_x_at	-0.0122526	0.130712	0.142964
Os.35216.2.S1_x_at	0.322731	0.350424	0.0276931
Os.35294.1.S1_at	0.17196	0.379196	0.207236
Os.35343.1.A1_at	-0.0181824	0.0755078	0.0936901
Os.35362.1.S1_at	0.157288	0.351604	0.194316
Os.35365.1.S1_at	0.0789096	0.0960522	0.0171426
Os.35434.1.S1_at	0.232666	0.28942	0.0567545
Os.35463.1.S1_at	-0.013897	-0.0112848	0.00261223
Os.35495.1.S1_at	0.0108842	0.0188475	0.00796324
Os.35510.1.S1_at	0.226204	0.279089	0.0528856
Os.35540.1.S1_at	0.0173396	0.228816	0.211477
Os.35583.1.S1_at	0.0556633	0.191799	0.136135
Os.35606.1.S1_at	0.209478	0.29027	0.0807919
Os.35642.2.S1_x_at	0.125898	0.234381	0.108483
Os.3568.1.S1_at	0.347948	0.405292	0.057344
Os.35708.1.S1_at	0.235268	0.287769	0.0525007
Os.35718.1.S1_at	0.50952	0.565135	0.0556149
Os.35752.2.S1_x_at	0.227907	0.349281	0.121374
Os.35785.1.S1_at	0.516131	0.568192	0.0520613
Os.35890.1.S1_at	0.177635	0.318754	0.141119
Os.35907.1.S1_at	0.349428	0.419954	0.0705261
Os.35921.1.S1_at	0.521004	0.578727	0.057723
Os.36104.1.S1_at	0.0062462	-0.011058	-0.0173042
Os.361.1.S1_at	0.203736	0.247022	0.0432865
Os.36162.1.S1_s_at	0.218499	0.261334	0.0428343
Os.36194.1.S1_at	0.195746	0.224552	0.0288064
Os.36278.1.S1_x_at	0.0987704	0.110271	0.0115005
Os.36283.1.S1_at	0.194256	0.198314	0.00405797
Os.36376.1.S1_at	-0.00707807	-0.016526	-0.00944795
Os.36388.2.S1_x_at	0.134818	0.190426	0.0556079
Os.36435.1.S1_at	0.196734	0.292427	0.0956933
Os.36435.2.S1_x_at	0.0193377	0.291356	0.272018
Os.36437.1.S1_at	0.16982	0.210631	0.0408113
Os.36472.2.S1_at	0.0650046	0.110262	0.0452574
Os.3655.1.S1_at	0.216	0.229991	0.013991
Os.36647.1.S1_at	0.111897	-0.00303622	-0.114934
Os.36647.1.S1_x_at	0.128882	0.123888	-0.00499453
Os.36651.1.S1_at	0.0440759	0.0476382	0.00356231
Os.36767.1.S1_at	0.035975	0.0825546	0.0465796
Os.36776.1.S1_at	0.0617201	0.211805	0.150085
Os.36960.1.S1_at	0.0260552	0.196651	0.170596
Os.36969.1.S1_at	0.528224	0.558536	0.0303123
Os.36995.1.S1_at	0.370659	0.355512	-0.0151469
Os.37051.1.S1_at	0.185937	0.289742	0.103804
Os.37066.1.S1_at	0.263204	0.329935	0.0667301
Os.37067.1.S1_at	0.0260927	0.0568125	0.0307199
Os.37075.1.S1_at	0.323366	0.403465	0.0800994
Os.37184.1.S1_at	0.0140493	0.173701	0.159652
Os.3721.1.S1_at	0.0599841	0.334264	0.27428
Os.37238.1.S1_at	-0.00906293	0.016667	0.0257299
Os.37247.1.S1_at	0.220542	0.266629	0.0460869
Os.3729.1.S1_at	-0.0159099	-0.00186637	0.0140436
Os.37295.1.S1_at	-0.00444661	0.0892435	0.0936901
Os.37394.1.S1_at	0.0503877	0.129287	0.0788988
Os.37452.1.S1_at	0.357978	0.417439	0.0594617
Os.3749.1.S1_at	0.0293574	0.189093	0.159736
Os.37531.1.S1_at	0.10467	0.206558	0.101888
Os.37548.1.S1_at	0.232523	0.367361	0.134838
Os.37563.1.S1_at	0.263312	0.407367	0.144054
Os.37565.2.S1_at	0.154997	0.132717	-0.0222798
Os.37603.1.S1_at	0.144363	0.183079	0.038716
Os.37611.1.S1_at	0.160407	0.19826	0.0378533
Os.37611.2.S1_x_at	0.131674	0.159915	0.0282402
Os.37621.3.S1_at	0.0620843	0.0960704	0.0339861
Os.3766.1.S1_at	0.329166	0.370877	0.0417106
Os.37668.1.S1_at	0.0941085	0.180899	0.08679
Os.37674.1.S1_s_at	0.330529	0.412725	0.0821958
Os.37689.1.S1_at	0.0287827	0.229559	0.200776
Os.37710.1.S1_at	0.174747	0.244984	0.0702374
Os.37717.1.A1_s_at	0.0800268	0.177991	0.0979639
Os.37717.1.A2_s_at	0.0181703	0.161108	0.142938
Os.37718.1.S1_at	0.0795488	0.188112	0.108563
Os.37723.1.S1_at	0.0733388	0.174044	0.100706
Os.37728.1.S1_x_at	-0.0185223	0.0658649	0.0843871
Os.37729.1.S1_s_at	0.0718771	0.0932942	0.0214171
Os.37737.1.S1_at	0.148296	0.331845	0.183549
Os.3774.1.S1_at	0.0711646	0.147241	0.0760766
Os.37745.1.S1_at	0.157146	0.295047	0.137901
Os.37768.1.S1_at	0.0851957	0.359025	0.27383
Os.37773.1.S1_at	0.306343	0.339093	0.0327505
Os.37773.1.S1_x_at	0.286472	0.305568	0.0190958
Os.37811.1.S1_at	0.325028	0.418683	0.0936557
Os.37818.1.A1_at	0.0978868	0.184719	0.086832
Os.37834.1.S1_a_at	0.0228991	0.122833	0.0999342
Os.37866.1.S1_at	0.0161586	0.124456	0.108297
Os.37882.1.S1_at	0.146168	0.274586	0.128417
Os.37909.1.S1_at	0.0116455	0.149881	0.138235
Os.37926.1.S1_at	0.11783	0.277864	0.160034
Os.37945.1.S1_at	0.0554379	0.160435	0.104997
Os.37969.1.S1_at	-0.0015945	-0.0130528	-0.0114583
Os.37969.2.S1_x_at	-0.00792261	-0.0101526	-0.00223001
Os.37996.1.S1_at	0.000684509	0.151936	0.151252
Os.38017.1.S1_s_at	0.0964784	0.101526	0.00504783
Os.38021.1.S1_at	0.514827	0.520525	0.00569816
Os.38033.3.S1_at	0.0168149	0.0456911	0.0288762
Os.38044.1.S1_at	0.169979	0.180794	0.0108154
Os.38060.1.S1_a_at	0.318104	0.292274	-0.0258305
Os.38060.2.S1_x_at	0.277885	0.26432	-0.013565
Os.38084.1.S1_at	0.0778654	0.372368	0.294503
Os.38084.2.S1_x_at	0.111152	0.35889	0.247738
Os.3808.4.S1_x_at	-7.93472e-05	-0.0047656	-0.00468625
Os.38110.1.S1_at	0.114291	0.332241	0.21795
Os.38164.1.S1_at	0.322732	0.345181	0.0224494
Os.38169.1.S1_a_at	0.521845	0.656531	0.134686
Os.38219.1.A1_at	0.0597613	0.221524	0.161762
Os.38234.1.S1_at	0.175718	0.244113	0.0683957
Os.38235.1.S1_at	0.0118363	0.0147973	0.00296094
Os.38235.1.S1_x_at	0.0683519	0.0210819	-0.0472699
Os.38249.2.S1_at	-0.00345127	-0.0227207	-0.0192694
Os.38256.1.S1_at	0.178426	0.381251	0.202824
Os.38278.1.S1_at	0.443055	0.459085	0.0160296
Os.38282.1.S1_at	0.415233	0.419984	0.00475151
Os.38283.1.S1_a_at	-0.0171225	-0.00721984	0.00990265
Os.38295.1.S1_at	0.0649885	0.119619	0.05463
Os.38295.1.S2_at	0.110076	0.111198	0.00112143
Os.38296.1.S1_at	0.0415699	0.0918358	0.0502659
Os.38309.1.S1_at	-0.0265004	0.0664381	0.0929386
Os.38354.1.S1_at	0.271847	0.398352	0.126506
Os.38354.1.S1_x_at	0.377912	0.483561	0.105649
Os.38354.2.A1_x_at	0.368665	0.507052	0.138387
Os.38376.2.S1_at	0.522972	0.53368	0.0107074
Os.38378.1.S1_a_at	0.366701	0.467749	0.101048
Os.38381.1.S1_at	0.173391	0.247634	0.0742433
Os.38399.1.S1_at	0.0510061	0.0931304	0.0421243
Os.38408.1.S1_a_at	0.0572162	0.276783	0.219567
Os.38447.1.S1_s_at	0.104551	0.125693	0.0211413
Os.38580.1.S1_at	0.329614	0.490592	0.160978
Os.38751.1.A1_at	0.368179	0.378234	0.0100545
Os.38756.1.S1_s_at	0.418401	0.395227	-0.0231748
Os.38768.1.A1_s_at	0.115851	0.106172	-0.00967918
Os.38791.1.A1_s_at	0.135349	0.158864	0.0235154
Os.38797.1.S1_at	0.0268997	0.105251	0.0783513
Os.38806.1.A1_x_at	0.476408	0.468065	-0.00834373
Os.38812.1.S1_at	0.160239	0.277763	0.117523
Os.38848.1.S1_at	0.506294	0.605899	0.0996052
Os.38985.1.S1_at	0.2314	0.38117	0.149769
Os.38995.1.S1_at	0.0267772	0.187407	0.16063
Os.39000.1.S1_at	0.143092	0.212743	0.0696509
Os.39004.1.S1_at	0.416939	0.515469	0.0985301
Os.39066.1.S1_at	-0.00153796	0.0518623	0.0534003
Os.39066.2.S1_at	0.112591	0.196689	0.0840976
Os.3917.1.S1_s_at	0.424527	0.496393	0.0718663
Os.3917.2.S1_x_at	0.509335	0.509156	-0.000178568
Os.39214.1.S1_at	0.119784	0.148095	0.0283106
Os.3927.2.S1_s_at	0.061196	0.214394	0.153198
Os.39289.1.S1_at	0.529587	0.546527	0.0169404
Os.39470.1.A1_x_at	0.0889102	0.125485	0.0365751
Os.39533.1.A1_x_at	0.112672	0.19907	0.0863976
Os.39652.1.S1_at	0.0156215	0.114758	0.0991362
Os.39828.1.A1_s_at	0.0640579	0.228193	0.164135
Os.39876.1.S1_at	-0.00951639	0.0549908	0.0645072
Os.39933.1.S1_at	0.228256	0.29127	0.0630143
Os.39933.1.S1_x_at	0.216573	0.295718	0.0791451
Os.39943.2.A1_at	0.122592	0.259106	0.136514
Os.39943.2.A1_x_at	0.0609772	0.251294	0.190316
Os.39944.1.S1_at	0.186575	0.239402	0.0528267
Os.39952.1.S1_at	0.232753	0.265114	0.0323607
Os.39973.1.S1_s_at	0.162345	0.258597	0.0962519
Os.40018.1.S1_at	0.184395	0.226449	0.0420543
Os.40021.1.S1_a_at	0.0350405	0.00455603	-0.0304844
Os.40030.1.S1_s_at	0.107071	0.208791	0.10172
Os.40031.1.S1_a_at	-0.0305004	-0.0211548	0.00934555
Os.40031.3.S1_at	-0.0210948	-0.0180148	0.00307998
Os.40031.3.S1_x_at	-0.0166971	-0.0172338	-0.000536685
Os.40045.1.S1_at	0.043893	0.0760694	0.0321764
Os.40210.1.S1_at	0.123922	0.183527	0.0596051
Os.40338.1.S1_at	0.105328	0.0858506	-0.0194775
Os.40384.1.S1_at	0.117202	0.107146	-0.0100559
Os.40398.1.S1_s_at	0.200202	0.233784	0.033582
Os.40415.1.A1_s_at	0.0253018	0.0577767	0.0324749
Os.40426.1.S1_at	0.0163382	0.12821	0.111872
Os.40545.1.S1_x_at	0.128016	0.160977	0.0329613
Os.40563.1.S1_x_at	0.14172	0.23158	0.0898593
Os.406.1.S1_a_at	-0.0100894	0.099064	0.109153
Os.4079.1.S1_a_at	0.517764	0.551634	0.0338695
Os.4079.2.S1_a_at	0.497139	0.540389	0.0432504
Os.408.1.S1_a_at	0.105242	0.24047	0.135228
Os.40855.2.S1_x_at	0.536982	0.520549	-0.0164329
Os.409.1.S1_at	0.199938	0.220499	0.0205606
Os.40947.1.A1_at	0.23499	0.351486	0.116496
Os.41109.1.S1_at	0.0415209	0.00388749	-0.0376334
Os.41109.1.S1_x_at	-0.018432	0.00284446	0.0212765
Os.411.1.S1_a_at	0.26003	0.320093	0.0600626
Os.411.1.S1_at	0.175562	0.295919	0.120357
Os.41242.1.A1_at	-0.0162997	0.0848268	0.101126
Os.41248.2.A1_at	-0.0131871	-0.00542987	0.00775721
Os.413.1.S1_at	0.341845	0.370602	0.0287571
Os.41335.2.S1_x_at	0.000124808	0.103734	0.103609
Os.4148.1.S2_a_at	0.0443867	0.132061	0.0876738
Os.4152.1.S1_at	0.444079	0.495678	0.0515989
Os.4159.1.S1_at	0.19481	0.32423	0.12942
Os.41637.1.S1_at	0.368365	0.399769	0.0314038
Os.4166.1.S1_at	0.234402	0.307383	0.0729809
Os.41682.1.S1_x_at	0.233552	0.284021	0.0504692
Os.41723.1.S1_at	0.124885	0.24801	0.123125
Os.4179.1.S1_at	0.0512085	0.146862	0.0956533
Os.418.1.S1_at	0.199381	0.231274	0.0318932
Os.41841.1.S1_at	0.110796	0.129088	0.0182926
Os.41883.1.S1_at	0.0369012	0.136791	0.0998898
Os.41980.1.S1_at	0.535423	0.566395	0.0309722
Os.42024.1.S1_at	0.113721	0.115209	0.00148788
Os.42069.1.S1_x_at	0.0101947	0.105488	0.0952934
Os.42095.1.S1_x_at	0.119253	0.203245	0.0839923
Os.4222.1.S1_at	0.0760978	0.137471	0.0613734
Os.42305.2.S1_x_at	0.527994	0.660181	0.132187
Os.4251.1.S1_at	0.13119	0.339159	0.207969
Os.42784.1.S1_at	0.130808	0.136508	0.00569946
Os.4281.1.S1_x_at	0.0993839	0.358871	0.259488
Os.428.1.S1_at	0.103087	0.205387	0.102299
Os.4291.1.S1_at	0.359954	0.417463	0.0575092
Os.43415.1.A1_at	0.21656	0.397048	0.180488
Os.4355.1.S1_at	0.472372	0.491708	0.0193362
Os.43567.1.S1_x_at	0.126071	0.219759	0.0936879
Os.43596.1.S1_at	0.206704	0.252699	0.045995
Os.43600.1.S1_at	0.12412	0.189129	0.0650088
Os.4377.1.S1_at	0.234276	0.345798	0.111522
Os.43896.1.S1_at	0.0169261	0.230804	0.213878
Os.43902.1.S1_at	0.525371	0.552396	0.0270246
Os.43951.1.S1_at	0.461313	0.5271	0.0657872
Os.43963.1.S1_at	0.0768327	0.0800993	0.0032666
Os.4404.1.S1_at	0.118263	0.144027	0.0257641
Os.4404.1.S1_s_at	0.27751	0.340192	0.0626818
Os.4416.1.S1_at	0.00397219	0.181957	0.177985
Os.4417.1.S1_at	0.368218	0.424997	0.0567783
Os.44430.1.S1_at	0.444779	0.459401	0.0146226
Os.44431.1.S1_at	0.222132	0.308521	0.0863889
Os.44431.2.S1_x_at	0.250161	0.326471	0.0763096
Os.44458.1.A1_x_at	-0.0238013	0.175312	0.199114
Os.44475.1.S1_at	0.083508	0.143509	0.0600005
Os.44475.1.S1_x_at	0.113988	0.1754	0.0614117
Os.4453.1.S1_at	0.0694063	0.164255	0.094849
Os.44541.1.A1_at	0.445159	0.412951	-0.0322078
Os.4458.1.S1_at	0.169117	0.214506	0.0453896
Os.4468.1.S1_at	0.102247	0.282344	0.180097
Os.4469.1.S1_at	0.206269	0.247996	0.0417272
Os.44710.1.S1_at	0.0219626	0.189626	0.167664
Os.44806.1.A1_x_at	0.229398	0.300702	0.0713042
Os.44937.1.S1_at	0.0939679	0.300275	0.206307
Os.44984.2.S1_at	0.293091	0.294889	0.00179829
Os.45018.1.S1_x_at	0.451452	0.520781	0.0693292
Os.4518.1.S1_a_at	0.388234	0.456094	0.0678601
Os.4518.2.S1_x_at	0.445525	0.496163	0.050638
Os.45407.1.S1_x_at	0.49636	0.572468	0.0761088
Os.45427.1.A1_at	0.490204	0.551789	0.0615846
Os.45749.1.A1_at	0.0212722	0.169845	0.148573
Os.45752.1.S1_at	0.0829993	0.0953886	0.0123893
Os.45885.1.S1_s_at	0.0974488	0.137296	0.0398472
Os.459.1.S1_at	0.336016	0.404815	0.0687992
Os.45920.1.S1_at	0.0722408	0.0913993	0.0191585
Os.45924.1.S1_at	0.0347356	0.0959251	0.0611894
Os.45928.1.S1_at	0.0802123	0.0877702	0.0075579
Os.45929.1.S1_at	0.0838935	0.0913347	0.00744115
Os.45976.1.S1_x_at	0.227156	0.291851	0.0646948
Os.45982.1.A1_x_at	0.194479	0.176011	-0.0184682
Os.45997.1.S1_x_at	0.142515	0.163364	0.0208496
Os.45998.1.S1_at	-0.0289426	-0.0182532	0.0106894
Os.45998.1.S1_x_at	0.0144484	0.0136852	-0.00076321
Os.46006.1.S1_at	0.147466	0.351247	0.203781
Os.46012.2.S1_x_at	-0.037681	-0.017189	0.020492
Os.46012.3.S1_x_at	-0.0172768	-0.0323636	-0.0150868
Os.46024.1.S1_at	0.0856494	0.146507	0.0608579
Os.46029.1.A1_at	-0.00609483	0.107563	0.113657
Os.4604.1.S1_at	0.349186	0.422433	0.0732471
Os.46046.1.A1_at	0.147653	0.195944	0.0482912
Os.46055.2.S1_x_at	-0.0270347	-0.0323831	-0.00534841
Os.46093.1.S1_at	0.26191	0.2969	0.0349903
Os.46094.1.S1_at	0.0354524	0.210142	0.17469
Os.46135.1.S1_x_at	-0.0217788	-0.0175644	0.00421436
Os.46151.1.S1_at	0.10086	0.307403	0.206543
Os.46160.2.S1_at	-0.030663	0.0850189	0.115682
Os.46162.1.S1_at	0.0412025	0.0107265	-0.030476
Os.4622.1.S1_at	0.12084	0.250917	0.130078
Os.46268.1.S1_at	0.291653	0.394375	0.102722
Os.46305.1.S1_at	0.0898733	0.243414	0.153541
Os.4631.1.S1_at	0.0735137	0.268393	0.194879
Os.46314.1.S1_x_at	-0.0130527	0.00726739	0.0203201
Os.46325.1.A1_at	0.0258699	0.139632	0.113762
Os.4636.1.S2_at	0.13405	0.181741	0.0476902
Os.46397.1.S1_x_at	0.151932	0.460721	0.30879
Os.46403.1.S1_at	0.0609798	0.268345	0.207365
Os.46404.1.S1_x_at	0.0030909	0.00797813	0.00488723
Os.4644.1.S1_at	0.253703	0.358991	0.105288
Os.46450.1.S1_at	0.245883	0.281254	0.0353702
Os.46452.1.S1_at	0.257604	0.28965	0.0320455
Os.46452.2.S1_x_at	0.351961	0.394419	0.042458
Os.46453.1.S1_a_at	0.394285	0.526683	0.132398
Os.46482.1.S1_at	0.121631	0.172488	0.0508568
Os.46483.1.S1_at	0.0787378	0.109838	0.0311007
Os.46498.1.S1_at	0.155949	0.3878	0.231851
Os.46498.2.S1_x_at	0.105609	0.31424	0.208631
Os.46505.2.S1_at	0.232937	0.272442	0.0395046
Os.4652.1.S1_at	0.168043	0.190437	0.0223938
Os.46525.1.S1_at	0.0440268	0.166543	0.122516
Os.46525.2.S1_x_at	0.157016	0.228786	0.0717703
Os.46540.1.S1_at	0.179226	0.186778	0.00755266
Os.46551.1.S1_at	0.0296685	0.337758	0.30809
Os.46569.1.S1_at	0.0684228	0.317199	0.248776
Os.46574.1.S1_at	0.229327	0.289955	0.060628
Os.46577.1.S1_at	0.200956	0.320281	0.119325
Os.46584.1.S1_at	0.211052	0.292368	0.0813164
Os.4660.1.S1_s_at	-0.0224438	0.0411464	0.0635902
Os.46610.1.S1_x_at	0.227719	0.256465	0.0287458
Os.46613.1.S1_s_at	0.31061	0.352629	0.0420188
Os.46616.1.S1_at	0.105238	0.180363	0.0751255
Os.46616.1.S1_x_at	0.352475	0.413369	0.0608934
Os.46618.1.S1_at	0.495509	0.483085	-0.0124236
Os.46633.1.A1_at	0.118556	0.159779	0.0412221
Os.46636.1.S1_x_at	-0.0321245	-0.011055	0.0210695
Os.46638.1.S1_at	0.300483	0.332423	0.0319402
Os.46642.1.S1_at	0.301654	0.334474	0.0328199
Os.46649.1.S1_x_at	0.0458774	0.375411	0.329533
Os.46657.1.A1_at	0.249449	0.462291	0.212842
Os.4666.1.S1_at	0.102773	0.242739	0.139966
Os.46662.2.S1_s_at	0.0940387	0.131339	0.0373008
Os.4671.2.S1_a_at	0.0514479	0.257076	0.205629
Os.46725.1.S1_at	0.0378604	0.231189	0.193329
Os.46749.1.S1_x_at	0.0157513	0.00546403	-0.0102872
Os.46760.1.S1_at	0.256286	0.387661	0.131375
Os.46777.1.S1_at	0.090711	0.209673	0.118962
Os.4679.1.S1_at	0.357235	0.377156	0.0199213
Os.46810.1.S1_at	0.462597	0.468689	0.00609177
Os.46823.1.S1_at	0.287367	0.352966	0.0655984
Os.46849.1.S1_at	0.393514	0.392386	-0.001128
Os.46869.1.A1_at	0.168939	0.250807	0.0818678
Os.46869.2.S1_x_at	0.181726	0.349711	0.167985
Os.46881.1.S1_at	0.0332602	0.171492	0.138232
Os.4690.1.S1_at	0.0855098	0.181991	0.096481
Os.46909.1.S1_at	0.0737378	0.257975	0.184237
Os.46924.1.S1_at	0.398022	0.472781	0.0747594
Os.46941.1.S1_s_at	0.0769689	0.253358	0.176389
Os.4695.1.S1_s_at	0.425471	0.438772	0.0133001
Os.46956.1.S1_at	0.0489176	0.128721	0.0798033
Os.4696.1.S1_at	0.188144	0.322893	0.134749
Os.4697.1.S1_at	0.0833963	0.315514	0.232118
Os.4700.1.S1_at	0.156501	0.250696	0.0941949
Os.47036.1.S1_s_at	0.424557	0.492074	0.0675173
Os.4706.1.S1_a_at	0.353517	0.384322	0.0308053
Os.4708.1.S1_at	0.0687971	0.256422	0.187625
Os.4709.1.S1_a_at	0.0474067	0.216827	0.16942
Os.47132.1.A1_s_at	0.0708655	0.178071	0.107206
Os.47136.1.A1_x_at	0.169688	0.185215	0.0155267
Os.4715.1.S1_at	0.245316	0.275421	0.0301054
Os.4716.1.S1_at	0.299776	0.389423	0.0896473
Os.4725.1.S1_at	0.0956423	0.176807	0.0811648
Os.47310.1.S1_at	0.477945	0.511517	0.0335723
Os.47333.1.S1_at	0.330079	0.483875	0.153795
Os.47352.1.S1_s_at	0.0728842	0.187009	0.114124
Os.47361.1.S1_at	0.0893478	0.0461584	-0.0431894
Os.47363.1.A1_at	0.0614698	0.168889	0.107419
Os.47373.1.S1_at	0.135047	0.406699	0.271652
Os.47381.1.S1_x_at	0.0960206	0.204943	0.108923
Os.47381.2.S1_at	0.15743	0.24185	0.0844202
Os.47401.1.A1_s_at	-0.00628227	0.155833	0.162116
Os.47405.1.A1_s_at	0.0755806	0.189703	0.114123
Os.4742.1.S1_at	-0.0174642	-0.0132409	0.00422334
Os.47427.1.S1_at	-0.00902227	0.152629	0.161652
Os.47438.1.A1_at	0.163034	0.189891	0.0268571
Os.47445.1.S1_at	0.344851	0.405	0.0601495
Os.47446.1.S1_at	0.449879	0.471149	0.0212705
Os.4746.2.A1_at	0.011606	0.0772228	0.0656168
Os.47463.1.S1_x_at	-0.0216653	0.0759207	0.097586
Os.47474.1.S1_at	0.03811	0.136289	0.0981792
Os.47474.1.S1_x_at	0.0498058	0.148081	0.0982754
Os.4748.1.S1_at	0.0709216	0.16076	0.089838
Os.47490.1.S1_at	0.10829	0.290599	0.182309
Os.47508.1.A1_at	0.267897	0.272117	0.00421988
Os.4757.1.S1_at	0.0509395	0.149574	0.0986347
Os.4762.1.S1_at	-0.00706878	0.147606	0.154675
Os.47623.1.A1_at	0.363308	0.359305	-0.00400268
Os.47660.1.S1_s_at	0.230366	0.354915	0.12455
Os.4766.1.S1_at	0.104356	0.14989	0.0455345
Os.4767.2.S1_x_at	0.0368246	0.439052	0.402227
Os.47702.1.S1_at	0.122945	0.157074	0.0341291
Os.47722.1.S1_at	0.536084	0.555678	0.0195934
Os.47730.1.S1_x_at	0.304005	0.2737	-0.0303048
Os.47730.2.S1_x_at	0.152528	0.189968	0.0374399
Os.4773.1.S1_at	0.0405759	0.0344234	-0.00615246
Os.4779.1.S1_at	0.115352	0.26499	0.149638
Os.47792.1.S1_at	0.0731057	0.181147	0.108041
Os.47814.1.A1_s_at	0.0219185	0.163938	0.142019
Os.47897.1.S1_at	0.0930698	0.231692	0.138623
Os.47905.1.S1_at	0.179841	0.29031	0.110469
Os.47922.1.S1_x_at	0.0371777	0.0898572	0.0526795
Os.47946.1.S1_s_at	0.448057	0.386952	-0.0611043
Os.47947.1.A1_at	0.325586	0.435968	0.110382
Os.47949.1.S1_a_at	0.256427	0.264297	0.00787022
Os.47955.1.S1_at	0.03624	0.0453093	0.00906931
Os.47976.1.S1_at	-0.00694987	0.00963586	0.0165857
Os.47980.1.S1_at	-0.0102994	0.0151485	0.0254479
Os.47988.1.S1_at	0.467761	0.497514	0.0297528
Os.48002.1.A1_x_at	0.141133	0.289968	0.148835
Os.4801.1.S1_x_at	0.02285	0.0812667	0.0584167
Os.48024.1.A1_at	0.360008	0.356453	-0.00355511
Os.48024.1.A1_x_at	0.312068	0.351236	0.0391672
Os.48031.1.S1_x_at	-0.0185042	-0.00793702	0.0105672
Os.48034.1.A1_at	0.0424238	0.0452952	0.00287136
Os.4804.1.S1_at	-0.00622933	0.018282	0.0245113
Os.48047.1.S1_at	0.2685	0.425649	0.157149
Os.48053.1.A1_at	0.150425	0.107418	-0.0430064
Os.48061.1.A1_x_at	0.234894	0.270013	0.0351186
Os.48064.1.S1_at	0.02834	0.0566259	0.0282859
Os.48074.1.A1_at	0.259509	0.330406	0.0708965
Os.48079.1.S1_at	0.310387	0.28823	-0.0221576
Os.48082.1.S1_at	-0.0216463	0.0344457	0.0560921
Os.48107.1.A1_at	0.0643148	0.201902	0.137587
Os.4822.1.S1_at	-0.00973969	0.0447515	0.0544912
Os.48273.1.A1_s_at	0.0672075	0.357173	0.289965
Os.48275.1.S1_at	0.0934417	0.172255	0.0788132
Os.48290.1.A1_at	0.41908	0.425856	0.00677534
Os.48412.1.A1_at	0.0163708	0.0868303	0.0704595
Os.48426.1.A1_at	0.165323	0.289401	0.124078
Os.48438.1.S1_at	0.0987409	0.122043	0.0233021
Os.48485.1.S1_at	0.0590318	0.186227	0.127196
Os.48531.1.A1_at	0.0629079	0.13262	0.0697121
Os.48625.1.A1_s_at	0.230222	0.336759	0.106537
Os.4863.1.S1_at	-0.0088537	-0.00872649	0.000127218
Os.4863.2.S1_at	-0.0209889	-0.0250599	-0.00407101
Os.4866.1.S1_at	-0.00165465	0.00683217	0.00848682
Os.48695.1.S1_s_at	0.206794	0.179507	-0.0272866
Os.48695.1.S1_x_at	0.224125	0.177847	-0.0462784
Os.48723.1.A1_at	0.080078	0.0129111	-0.067167
Os.48829.1.A1_at	0.494033	0.558689	0.0646563
Os.48833.1.A1_s_at	0.097199	0.100607	0.00340812
Os.48915.1.S1_at	0.483793	0.484427	0.00063444
Os.48917.1.A1_at	0.542324	0.550307	0.00798283
Os.48948.1.S1_at	0.452771	0.46871	0.015939
Os.48986.1.S1_s_at	0.218823	0.482676	0.263854
Os.49006.1.S1_at	0.246503	0.401284	0.154781
Os.4902.2.S1_at	0.346102	0.341774	-0.00432795
Os.49050.1.S1_at	0.107399	0.307969	0.20057
Os.49074.1.A1_at	0.117304	0.168146	0.0508418
Os.49087.1.A1_at	0.0210323	0.174455	0.153423
Os.49096.2.S1_at	0.0327877	-0.00454295	-0.0373306
Os.49102.1.S1_x_at	-0.0124237	-0.027701	-0.0152773
Os.49118.1.S1_at	0.0203876	0.211657	0.191269
Os.49123.1.S1_at	0.149424	0.31651	0.167086
Os.49131.1.S1_at	0.522244	0.543992	0.0217488
Os.49135.1.S1_at	0.064528	0.156121	0.0915928
Os.49140.1.S1_at	0.0267464	0.0236554	-0.00309101
Os.4914.1.S1_s_at	0.125452	0.261628	0.136176
Os.49142.1.S1_at	0.0427737	0.150488	0.107714
Os.49143.1.S1_at	-0.0214751	-0.0221758	-0.00070072
Os.49144.1.S1_s_at	0.169842	0.383886	0.214044
Os.49146.1.S1_at	0.143994	0.257235	0.113241
Os.49162.1.S1_at	-0.00131639	0.134832	0.136148
Os.49168.1.S1_s_at	0.126055	0.210933	0.0848784
Os.4917.1.S1_at	0.413321	0.427582	0.0142607
Os.49173.1.S1_at	0.524485	0.578225	0.0537402
Os.4918.1.S1_at	0.144784	0.242634	0.0978493
Os.49191.1.S1_at	0.22223	0.235709	0.0134789
Os.49193.1.S1_at	0.226233	0.376944	0.150711
Os.49198.1.S1_at	-0.00765035	0.117814	0.125464
Os.49201.1.S1_at	0.0833154	0.2472	0.163885
Os.49208.1.S1_at	0.130018	0.305459	0.175441
Os.49225.1.S2_at	0.0556796	0.168897	0.113218
Os.49231.2.S1_at	0.127769	0.179582	0.0518126
Os.49233.1.S1_at	-0.00611845	0.204243	0.210362
Os.49245.1.S1_at	0.103921	0.238546	0.134625
Os.49268.1.S1_at	0.102304	0.301345	0.199041
Os.49281.1.S1_s_at	0.104246	0.0492928	-0.0549529
Os.49287.1.S1_x_at	0.0531331	0.121494	0.0683606
Os.49301.1.A1_at	0.021113	0.00222588	-0.0188872
Os.49324.1.S1_at	0.0348945	0.0128781	-0.0220164
Os.49344.1.S1_at	0.467597	0.464944	-0.00265234
Os.49352.1.S1_at	0.0826915	0.176658	0.0939662
Os.49358.1.S1_at	0.113744	0.236666	0.122922
Os.49364.1.A1_at	-0.00530801	0.271674	0.276982
Os.49364.1.A1_x_at	-0.0105157	0.263359	0.273875
Os.49365.1.S1_at	0.33454	0.474449	0.139909
Os.49381.1.S1_at	0.0769799	0.151631	0.0746507
Os.49384.1.A1_at	0.119844	0.295749	0.175904
Os.49400.1.S1_s_at	0.487518	0.474301	-0.0132163
Os.4940.1.S1_at	0.402951	0.50345	0.100498
Os.49407.1.S1_at	0.0351044	0.27235	0.237246
Os.49409.1.S1_s_at	0.2115	0.254008	0.0425083
Os.49411.1.S1_at	0.331451	0.3083	-0.0231507
Os.49413.1.A1_x_at	0.422526	0.474329	0.0518024
Os.49446.1.S1_at	0.274841	0.344292	0.0694514
Os.49450.1.S1_at	0.0464784	0.129045	0.0825665
Os.49455.1.S1_at	0.0585871	0.116801	0.0582135
Os.49459.1.S1_at	0.450471	0.493879	0.0434077
Os.49473.1.S1_at	0.169811	0.270374	0.100563
Os.49479.1.S1_at	0.530842	0.567935	0.037093
Os.49480.1.S1_at	0.129867	0.18853	0.0586633
Os.49485.1.S1_at	0.388138	0.44739	0.059252
Os.49503.1.S1_at	0.00666334	0.0805805	0.0739171
Os.49507.1.S1_at	-8.1525e-05	0.0504252	0.0505067
Os.49526.1.S1_a_at	0.529619	0.56332	0.0337012
Os.49529.1.S1_at	0.291558	0.280246	-0.0113124
Os.49538.1.S1_at	0.231282	0.258999	0.0277171
Os.49555.1.S1_at	0.0842769	0.0688152	-0.0154617
Os.49564.1.S1_at	0.102341	0.312535	0.210194
Os.49571.1.S1_at	0.204717	0.340898	0.13618
Os.49576.1.S1_at	0.312371	0.307741	-0.00462944
Os.49583.1.S1_at	0.299847	0.300594	0.000747063
Os.49596.1.S1_at	0.169798	0.263346	0.093548
Os.49615.1.S1_at	0.0396453	0.116345	0.0766998
Os.49628.1.S1_at	-0.00314942	0.0551889	0.0583383
Os.49634.1.S1_x_at	-0.0121968	0.027867	0.0400638
Os.49636.1.S1_at	0.0989208	0.14715	0.0482293
Os.49648.1.S1_at	0.0202206	0.132526	0.112306
Os.49648.1.S1_s_at	-0.00339584	0.110152	0.113548
Os.49652.1.S1_at	0.372181	0.40631	0.0341287
Os.49658.1.S1_at	0.172547	0.291298	0.11875
Os.49667.1.S1_at	0.437046	0.466979	0.0299331
Os.49674.1.S1_at	0.17543	0.190363	0.0149325
Os.49705.1.S1_at	0.0537903	0.321293	0.267502
Os.4971.1.S1_at	0.0125082	0.0943189	0.0818107
Os.49721.1.S1_at	0.0771963	0.081441	0.00424464
Os.4974.1.S1_at	0.206549	0.216617	0.0100675
Os.4974.1.S1_x_at	0.202201	0.155336	-0.0468643
Os.49755.1.S1_at	0.138418	0.123328	-0.0150901
Os.49761.1.S1_at	0.20618	0.267779	0.0615985
Os.49770.1.S1_s_at	0.503497	0.589126	0.0856283
Os.4978.1.S1_at	0.0712855	0.0512996	-0.0199859
Os.49803.1.S1_at	0.18638	0.224153	0.0377727
Os.49816.1.S1_at	0.0335823	0.134344	0.100762
Os.49819.1.S1_at	0.404275	0.412822	0.00854779
Os.49826.1.S1_at	0.316462	0.368039	0.0515769
Os.49833.1.S2_at	0.44398	0.487899	0.0439194
Os.49855.1.S1_at	0.104342	0.229652	0.12531
Os.49856.1.S1_at	0.0718311	0.346511	0.27468
Os.4986.1.S1_at	0.0681559	0.336843	0.268687
Os.49888.1.S1_at	-0.0114522	-0.0146116	-0.00315947
Os.49889.1.S1_at	0.489484	0.539957	0.0504729
Os.49903.1.S1_s_at	-0.0232785	0.0119921	0.0352706
Os.49917.1.S1_at	0.146569	0.296075	0.149506
Os.4999.1.S1_at	-0.00800585	0.123359	0.131365
Os.49997.1.S1_at	0.142169	0.293895	0.151726
Os.50008.1.S1_at	0.104493	0.412584	0.308091
Os.50013.1.S1_at	-0.0140118	0.0821168	0.0961286
Os.50015.1.S1_at	0.212793	0.22313	0.010337
Os.50024.1.S1_at	0.0803162	0.294379	0.214062
Os.50120.1.S1_at	0.363794	0.366947	0.00315301
Os.5012.1.S1_at	0.0840691	0.256607	0.172538
Os.50175.1.S1_at	0.129236	0.221527	0.0922909
Os.50175.2.S1_at	0.0905097	0.244115	0.153605
Os.50228.1.S1_at	0.499261	0.523083	0.0238224
Os.50232.1.S1_x_at	0.188566	0.188767	0.000200161
Os.50232.2.S1_x_at	0.13275	0.118285	-0.0144645
Os.50234.1.S1_at	0.100633	0.105674	0.00504101
Os.5024.1.S1_at	0.0144185	0.0735844	0.0591659
Os.50246.1.S1_at	0.20866	0.308259	0.0995987
Os.50246.2.S1_x_at	0.0242165	0.0451344	0.0209179
Os.50249.2.S1_at	0.0813205	0.191351	0.11003
Os.50250.1.S1_at	0.0680678	0.107822	0.0397545
Os.5025.1.S1_at	0.0652005	0.162002	0.0968018
Os.50252.1.S1_x_at	0.0738384	0.242153	0.168315
Os.50272.1.S1_s_at	0.0877576	0.135503	0.0477452
Os.50273.1.S1_at	0.1721	0.279786	0.107685
Os.50288.2.S1_at	-0.0583308	0.0179458	0.0762765
Os.50292.1.S1_at	0.119834	0.234648	0.114814
Os.50300.1.S1_s_at	0.0852643	0.133542	0.0482773
Os.50310.1.S1_at	0.210083	0.301779	0.0916965
Os.5031.1.S1_at	0.157131	0.316554	0.159423
Os.50322.1.S2_at	-0.0282555	0.00351808	0.0317736
Os.5034.1.S1_at	0.159962	0.202728	0.042766
Os.50350.1.S1_at	0.372493	0.528379	0.155886
Os.50372.1.S2_x_at	0.121552	0.113954	-0.00759795
Os.50391.1.S1_at	0.0633855	0.0880679	0.0246823
Os.50394.1.S1_at	0.383036	0.351556	-0.0314808
Os.50422.1.S1_at	0.501864	0.485953	-0.0159105
Os.50429.1.S1_at	0.0986205	0.116797	0.018176
Os.50438.1.S1_at	0.175539	0.157571	-0.0179676
Os.50440.1.S1_at	0.231618	0.2617	0.0300814
Os.50466.1.S1_at	0.158827	0.27819	0.119364
Os.50470.1.S1_at	0.0272125	0.063102	0.0358894
Os.50476.1.S1_at	0.31759	0.363979	0.0463888
Os.50489.1.S1_at	0.0552268	0.0814963	0.0262695
Os.50492.1.S1_at	0.0298325	0.198887	0.169055
Os.50498.1.S1_at	0.42264	0.544495	0.121855
Os.50529.1.S1_x_at	0.441684	0.507592	0.0659086
Os.5053.1.S1_at	0.0575012	0.251701	0.1942
Os.5054.1.S1_at	0.0766855	0.176494	0.0998087
Os.50553.1.S1_at	0.210938	0.290772	0.0798347
Os.50568.1.S1_x_at	0.0877499	0.176818	0.0890684
Os.50587.1.S1_at	0.168262	0.349546	0.181284
Os.50590.2.A1_at	0.281116	0.307479	0.0263627
Os.50592.1.S1_x_at	-0.0074366	-0.0102294	-0.00279279
Os.50599.1.S1_x_at	0.00175359	0.00616612	0.00441253
Os.50612.1.A1_at	0.218777	0.201023	-0.0177536
Os.50615.1.S1_at	-0.0231399	-0.0183899	0.00474994
Os.50642.1.S1_at	-0.0138529	-0.00324827	0.0106047
Os.50650.3.S1_at	0.51736	0.523416	0.00605568
Os.50659.1.S1_at	0.502956	0.560579	0.0576229
Os.5066.1.S1_at	0.503715	0.535376	0.0316613
Os.50662.1.A1_at	0.0387378	0.0624342	0.0236964
Os.50702.1.A1_at	0.343909	0.464845	0.120935
Os.50702.1.S1_at	0.495622	0.718923	0.223301
Os.50721.1.A1_at	0.259413	0.355073	0.0956601
Os.50721.1.S1_at	0.288254	0.298241	0.00998751
Os.5072.1.S1_at	0.068464	0.276868	0.208404
Os.50736.1.S1_at	0.364098	0.460509	0.0964105
[truncated: 1,586 more rows]

## Sheet: Table S4
Table S4. Comparisons of predictabilities of 138 PT.2L.GPG in the first layer and in the second layer
	PT.2L.GPG	PT.1L.138	Difference
Os.10135.1.S1_at	0.494481	0.620978	0.126496
Os.10399.1.S1_at	0.546156	0.684068	0.137912
Os.10512.1.S1_at	0.533199	0.597524	0.0643245
Os.10766.1.A1_at	0.467122	0.615957	0.148835
Os.12750.2.S1_s_at	0.496994	0.733654	0.23666
Os.12793.1.S1_x_at	0.540946	0.653725	0.11278
Os.12817.1.S1_at	0.522647	0.573972	0.0513254
Os.13008.2.S1_at	0.54578	0.800246	0.254465
Os.13071.1.S1_at	0.510745	0.649317	0.138573
Os.14583.1.S1_at	0.54133	0.573742	0.0324124
Os.14676.2.S1_at	0.395791	0.592005	0.196215
Os.1475.1.S1_at	0.379111	0.612028	0.232917
Os.14965.1.S1_at	0.542998	0.619505	0.0765078
Os.15026.1.S1_at	0.389657	0.559601	0.169944
Os.15175.1.S1_at	0.455888	0.594353	0.138464
Os.15671.1.A2_at	0.520155	0.601468	0.0813129
Os.15985.1.S1_at	0.526599	0.586323	0.0597242
Os.16043.1.S1_at	0.531698	0.737004	0.205306
Os.16277.1.S1_at	0.371308	0.692068	0.32076
Os.17196.1.A1_s_at	0.456008	0.603656	0.147648
Os.17271.1.S1_at	0.494147	0.558612	0.0644649
Os.17812.1.S1_x_at	0.544807	0.553329	0.00852179
Os.18548.1.S1_x_at	0.538653	0.580364	0.0417109
Os.18866.3.A1_at	0.435535	0.561559	0.126024
Os.19031.1.A1_at	0.525997	0.580296	0.054299
Os.19069.1.S2_x_at	0.528042	0.567448	0.0394056
Os.20079.1.S2_at	0.530422	0.645445	0.115023
Os.20764.1.S1_s_at	0.480253	0.571888	0.091635
Os.21387.3.S1_at	0.530212	0.583198	0.0529853
Os.21410.1.S1_at	0.525001	0.582056	0.0570546
Os.21410.2.S1_x_at	0.54627	0.638535	0.0922654
Os.21448.1.S1_s_at	0.53023	0.746291	0.216061
Os.21574.1.S1_a_at	0.543762	0.586445	0.0426825
Os.22631.2.S1_s_at	0.449664	0.593797	0.144133
Os.23342.1.S1_at	0.450518	0.559902	0.109384
Os.24178.1.A1_at	0.445334	0.563693	0.118359
Os.24878.1.A1_at	0.546993	0.656949	0.109956
Os.25227.1.S1_s_at	0.503232	0.592103	0.0888707
Os.25324.1.A1_at	0.492908	0.594767	0.101859
Os.26819.1.A1_at	0.475014	0.586559	0.111545
Os.26904.1.A1_at	0.328611	0.560504	0.231893
Os.26907.1.S1_at	0.492783	0.56214	0.0693566
Os.27098.2.A1_s_at	0.54846	0.613166	0.0647064
Os.27244.1.A1_s_at	0.526275	0.648369	0.122093
Os.27538.1.S1_at	0.523068	0.564032	0.0409639
Os.27598.1.S1_a_at	0.535505	0.590749	0.0552436
Os.27598.1.S1_at	0.484734	0.578138	0.0934039
Os.27696.1.S1_at	0.491407	0.678167	0.186761
Os.28036.1.S1_x_at	0.528537	0.84467	0.316133
Os.29809.2.S1_x_at	0.537402	0.677059	0.139657
Os.30597.3.S1_x_at	0.483519	0.592608	0.109088
Os.32118.1.S1_at	0.517592	0.568593	0.0510009
Os.32933.2.S1_x_at	0.510568	0.674831	0.164263
Os.33339.2.S1_at	0.404588	0.551106	0.146519
Os.35718.1.S1_at	0.50952	0.565135	0.0556149
Os.35785.1.S1_at	0.516131	0.568192	0.0520613
Os.35921.1.S1_at	0.521004	0.578727	0.057723
Os.36969.1.S1_at	0.528224	0.558536	0.0303123
Os.38169.1.S1_a_at	0.521845	0.656531	0.134686
Os.38848.1.S1_at	0.506294	0.605899	0.0996052
Os.4079.1.S1_a_at	0.517764	0.551634	0.0338695
Os.41980.1.S1_at	0.535423	0.566395	0.0309722
Os.42305.2.S1_x_at	0.527994	0.660181	0.132187
Os.43902.1.S1_at	0.525371	0.552396	0.0270246
Os.45407.1.S1_x_at	0.49636	0.572468	0.0761088
Os.45427.1.A1_at	0.490204	0.551789	0.0615846
Os.47722.1.S1_at	0.536084	0.555678	0.0195934
Os.48829.1.A1_at	0.494033	0.558689	0.0646563
Os.48917.1.A1_at	0.542324	0.550307	0.00798283
Os.49173.1.S1_at	0.524485	0.578225	0.0537402
Os.49479.1.S1_at	0.530842	0.567935	0.037093
Os.49526.1.S1_a_at	0.529619	0.56332	0.0337012
Os.49770.1.S1_s_at	0.503497	0.589126	0.0856283
Os.50659.1.S1_at	0.502956	0.560579	0.0576229
Os.50702.1.S1_at	0.495622	0.718923	0.223301
Os.51245.1.S1_at	0.493824	0.563344	0.0695202
Os.51685.1.S1_s_at	0.544641	0.572976	0.0283357
Os.51690.1.S1_at	0.51478	0.798919	0.284139
Os.52133.1.S1_at	0.525529	0.605814	0.0802855
Os.52194.1.S1_at	0.529546	0.750511	0.220965
Os.52219.1.A1_at	0.526855	0.55587	0.0290154
Os.52689.1.S1_at	0.52654	0.589263	0.0627237
Os.52814.1.S1_at	0.495176	0.726113	0.230937
Os.52963.2.S1_at	0.492058	0.612721	0.120663
Os.53017.1.S1_at	0.50267	0.560756	0.0580863
Os.53129.1.S1_at	0.548748	0.638269	0.0895214
Os.53159.1.S1_s_at	0.516293	0.554436	0.0381425
Os.53243.1.S1_x_at	0.549228	0.600909	0.0516808
Os.53358.1.S1_at	0.519244	0.552228	0.0329844
Os.54602.1.S1_s_at	0.544546	0.648019	0.103473
Os.55378.1.S1_at	0.542147	0.56709	0.0249433
Os.57431.1.S1_x_at	0.469175	0.688409	0.219233
Os.57435.1.S1_x_at	0.545911	0.712003	0.166092
Os.57477.1.A1_at	0.446108	0.615512	0.169404
Os.57477.1.S1_x_at	0.532709	0.775674	0.242966
Os.5834.1.S1_at	0.539852	0.566011	0.0261595
Os.6165.1.S1_a_at	0.423965	0.594459	0.170494
Os.6284.1.S1_at	0.54591	0.583065	0.0371549
Os.681.2.S1_x_at	0.490863	0.654596	0.163733
Os.7253.1.S1_at	0.532863	0.579294	0.0464311
Os.7478.2.S1_x_at	0.497639	0.567479	0.06984
Os.7883.1.A1_at	0.535479	0.565903	0.0304235
Os.7927.1.S1_a_at	0.548086	0.656839	0.108752
Os.8317.1.S1_at	0.469054	0.573144	0.104089
Os.8427.1.S1_s_at	0.471265	0.560414	0.089149
Os.8919.2.S1_x_at	0.5462	0.565371	0.019171
Os.9025.2.S1_at	0.544604	0.555596	0.0109922
Os.9137.1.S1_at	0.475021	0.576598	0.101577
Os.9309.1.S1_at	0.436993	0.654969	0.217976
Os.9698.1.S1_at	0.446577	0.628934	0.182356
Os.9941.1.S1_at	0.538259	0.649166	0.110906
Os.9995.1.S1_at	0.516763	0.559576	0.0428128
OsAffx.10878.2.S1_x_at	0.535879	0.552154	0.0162755
OsAffx.12051.1.S1_s_at	0.531488	0.598471	0.0669829
OsAffx.12287.1.S1_at	0.537347	0.591419	0.0540723
OsAffx.12732.1.S1_s_at	0.47209	0.553368	0.0812779
OsAffx.12887.2.S1_at	0.489841	0.734761	0.24492
OsAffx.14590.1.S1_x_at	0.51277	0.554012	0.041242
OsAffx.15825.1.S1_at	0.516195	0.558016	0.0418214
OsAffx.16965.1.S1_x_at	0.507551	0.583125	0.0755742
OsAffx.19106.1.S1_at	0.508943	0.567648	0.0587051
OsAffx.19417.1.S1_x_at	0.549841	0.676706	0.126865
OsAffx.23090.2.S1_x_at	0.490649	0.553403	0.0627547
OsAffx.23124.1.S1_at	0.525956	0.558127	0.0321704
OsAffx.23395.1.S1_s_at	0.515374	0.568127	0.0527527
OsAffx.25274.1.S1_at	0.529873	0.565705	0.0358316
OsAffx.25907.1.S1_at	0.469476	0.623497	0.154021
OsAffx.25907.1.S1_x_at	0.506382	0.724929	0.218547
OsAffx.27303.1.S1_at	0.532174	0.604142	0.0719684
OsAffx.27357.2.S1_at	0.472855	0.566521	0.0936663
OsAffx.27508.78.S1_s_at	0.438569	0.561751	0.123182
OsAffx.28911.1.S1_at	0.545559	0.651956	0.106397
OsAffx.29596.1.S1_s_at	0.530291	0.569673	0.0393816
OsAffx.29656.1.S1_at	0.508333	0.628341	0.120007
OsAffx.3674.1.S1_at	0.520626	0.631271	0.110645
OsAffx.4953.1.S1_at	0.383813	0.585839	0.202026
OsAffx.9156.1.S1_s_at	0.512655	0.595071	0.0824157
OsAffx.9156.2.S1_at	0.534884	0.644601	0.109717

## Sheet: Table S5
Table S5. Comparisons of predictabilities of 1000 metabolites based on genome and PT.1L+2L.GPGs
	Pred.M.with.G	Pred.M.with.input.3L.0203507
m0001-L	-0.00392095	0.0224697
m0003-L	0.19022	0.180391
m0004-L	0.133849	0.143221
m0005-L	0.021491	0.0597106
m0006-L	0.0433611	0.177998
m0008-L	0.149709	0.130814
m0010-L	0.051269	0.183738
m0011-L	0.0330379	0.144766
m0012-L	0.461692	0.648727
m0016-L	0.164685	0.196349
m0017-L	0.170151	0.235521
m0018-L	0.112228	0.138029
m0019-L	0.853369	0.872408
m0020-L	0.043398	-0.011405
m0021-L	0.0941526	0.278756
m0022-L	0.14037	0.192951
m0023-L	0.148021	0.193267
m0024-L	0.181801	0.145163
m0029-L	0.177495	0.337125
m0030-L	0.174416	0.320218
m0032-L	0.0720274	0.118883
m0033-L	0.0416879	0.132452
m0034-L	0.0819407	0.0610528
m0035-L	0.152635	0.185196
m0036-L	0.0520362	0.11546
m0038-L	0.219805	0.278735
m0039-L	0.250279	0.340356
m0040-L	-0.0124892	0.000827855
m0041-L	0.0428515	0.0913584
m0043-L	0.0862146	0.138984
m0044-L	0.711784	0.694054
m0045-L	0.0416174	0.0936755
m0046-L	-0.0243641	-0.0237385
m0048-L	-0.00544911	0.0603447
m0050-L	0.0667891	0.0785671
m0051-L	0.0846044	0.0742158
m0052-L	0.106286	0.0737819
m0054-L	-0.006348	0.0642497
m0055-L	0.00208992	-0.0158693
m0056-L	0.865877	0.870694
m0057-L	0.313009	0.338861
m0059-L	-0.0189899	-0.0183509
m0065-L	0.209436	0.219512
m0067-L	0.167199	0.257434
m0068-L	-0.014254	0.00333051
m0069-L	0.0117351	0.0331232
m0070-L	0.0218511	0.0380527
m0071-L	-0.0169966	-0.0103895
m0074-L	0.0563132	0.036966
m0076-L	0.00015502	0.0437127
m0078-L	0.321715	0.395235
m0080-L	0.257816	0.409295
m0081-L	-0.00921173	-0.0108767
m0082-L	-0.0167032	-0.0184348
m0083-L	0.250567	0.332362
m0084-L	0.0702598	0.169201
m0085-L	-0.0266767	-0.0184244
m0087-L	0.850849	0.875206
m0088-L	-0.00903426	0.0639204
m0089-L	-0.01008	-0.0182052
m0091-L	0.0177979	0.0656162
m0092-L	0.223363	0.199934
m0094-L	0.0279067	0.0629741
m0095-L	0.573254	0.706171
m0096-L	-0.0153173	-0.0144245
m0097-L	0.0321777	0.0190766
m0098-L	0.179574	0.258665
m0100-L	0.652098	0.638623
m0101-L	0.507375	0.565702
m0105-L	-0.00123775	0.0623723
m0106-L	0.0404459	0.0673134
m0108-L	0.0111611	-0.0222427
m0109-L	0.00944019	0.0414859
m0110-L	-0.000198407	-0.00106446
m0111-L	-0.00965073	0.0235012
m0112-L	0.139526	0.229888
m0114-L	0.226941	0.353356
m0116-L	0.0690485	0.0570177
m0118-L	0.0992417	0.104691
m0120-L	0.181591	0.195998
m0121-L	0.244345	0.219172
m0122-L	0.0396508	0.0332216
m0124-L	0.126669	0.181161
m0126-L	0.317783	0.458507
m0127-L	-0.00595715	-0.0188666
m0131-L	0.19524	0.36992
m0133-L	-0.0197671	0.0191416
m0135-L	-0.0148834	0.0518774
m0136-L	0.383926	0.468152
m0140-L	0.465526	0.431984
m0144-L	0.211504	0.28029
m0145-L	0.881523	0.886649
m0147-L	0.288899	0.237694
m0149-L	0.0116068	0.193338
m0150-L	0.0289135	0.0820172
m0151-L	-0.0216789	0.0329871
m0152-L	-0.00336789	0.0274644
m0155-L	0.296071	0.324399
m0156-L	0.386629	0.382461
m0157-L	0.349012	0.516152
m0159-L	0.0061725	-0.0076535
m0160-L	0.125799	0.303205
m0162-L	0.0651845	0.141905
m0164-L	0.207263	0.263062
m0166-L	-0.0151149	-0.0121559
m0167-L	0.678657	0.665593
m0169-L	-0.0416058	0.00299423
m0173-L	-0.0146636	-0.00434181
m0176-L	0.0777625	0.123883
m0179-L	-0.0190315	-0.0267323
m0180-L	0.170471	0.133445
m0182-L	0.00519068	-0.0173954
m0184-L	0.641021	0.654346
m0186-L	-0.0264368	-0.0223456
m0187-L	-0.0141902	-0.0173971
m0189-L	0.0653714	0.0432783
m0193-L	0.551705	0.612494
m0195-L	0.501232	0.533569
m0196-L	0.609965	0.642638
m0197-L	-0.0161296	-0.0202563
m0198-L	-0.00245031	-0.0069268
m0200-L	0.348443	0.4981
m0202-L	0.86344	0.830721
m0204-L	0.646751	0.678163
m0205-L	0.140951	0.223025
m0206-L	0.0122434	-0.00720442
m0212-L	0.401526	0.384125
m0214-L	0.878056	0.885423
m0215-L	-0.0102499	0.0220749
m0216-L	0.0501735	0.177726
m0217-L	-0.0201792	-0.0117935
m0218-L	0.594301	0.599567
m0220-L	0.813248	0.811146
m0222-L	0.511161	0.610296
m0226-L	0.594837	0.687815
m0227-L	0.0827012	0.267303
m0228-L	0.0727704	0.166213
m0229-L	0.0268405	0.0832134
m0231-L	-0.0176821	-0.0214043
m0233-L	0.0566591	0.0201169
m0234-L	0.00513603	0.0662928
m0235-L	0.279189	0.25951
m0239-L	0.418747	0.44059
m0240-L	0.862316	0.830697
m0241-L	0.516271	0.500393
m0243-L	0.588318	0.741514
m0245-L	0.532932	0.546528
m0246-L	0.311559	0.372506
m0247-L	0.195599	0.346273
m0248-L	0.453264	0.483638
m0249-L	0.257803	0.406249
m0253-L	0.0291317	0.0401408
m0254-L	-0.0101689	-0.0227894
m0255-L	-0.00517559	-0.00901852
m0256-L	0.150321	0.138313
m0257-L	0.0200375	0.0321818
m0258-L	0.756928	0.805037
m0259-L	0.453393	0.484829
m0260-L	-0.0216497	0.0738331
m0263-L	0.349744	0.308719
m0264-L	0.0843755	0.218642
m0266-L	0.211909	0.375377
m0267-L	0.100163	0.294662
m0268-L	0.286023	0.368581
m0272-L	0.89361	0.903148
m0274-L	-0.0248315	-0.0081376
m0275-L	0.0673068	0.11123
m0276-L	-0.00779986	-0.0072093
m0278-L	0.495413	0.505657
m0279-L	0.871827	0.870094
m0281-L	0.0722708	0.270783
m0282-L	0.464345	0.426945
m0283-L	0.473166	0.459125
m0284-L	0.289763	0.275913
m0289-L	0.502467	0.535424
m0291-L	0.0701205	0.188225
m0293-L	-0.0169413	0.00786909
m0295-L	0.100732	0.153815
m0296-L	0.0679991	0.220754
m0298-L	0.614872	0.631975
m0299-L	0.424451	0.473083
m0300-L	-0.000745219	-0.0104081
m0301-L	-0.0193085	-0.01038
m0302-L	0.23394	0.228241
m0304-L	0.158161	0.298188
m0308-L	-0.0366928	0.0163627
m0310-L	-0.0132039	-0.0219405
m0311-L	-0.0161104	-0.0201971
m0313-L	0.235763	0.343502
m0314-L	0.147283	0.396596
m0315-L	0.681054	0.672632
m0316-L	0.499964	0.501069
m0317-L	0.464457	0.390408
m0319-L	0.166762	0.24248
m0320-L	0.231071	0.302492
m0322-L	0.616269	0.682748
m0324-L	0.185881	0.15408
m0325-L	-0.013214	-0.0115757
m0327-L	0.10063	0.149778
m0328-L	-0.0112842	0.268847
m0329-L	0.649501	0.603289
m0330-L	0.295828	0.279317
m0331-L	0.11599	0.119153
m0332-L	0.232804	0.298453
m0334-L	0.145329	0.317299
m0335-L	0.788354	0.789859
m0336-L	-0.0155103	-0.0119586
m0339-L	-0.0156453	-0.00597298
m0341-L	-0.013592	-0.0177385
m0342-L	0.00798421	0.0191356
m0344-L	-0.016732	-0.0124445
m0346-L	0.0867919	0.190169
m0347-L	0.129817	0.351563
m0349-L	0.543752	0.625205
m0351-L	0.120975	0.152282
m0352-L	0.272457	0.348253
m0354-L	0.193698	0.215231
m0355-L	0.324555	0.417484
m0358-L	-0.0192869	-0.0219838
m0359-L	0.203255	0.372435
m0360-L	0.342141	0.317495
m0361-L	0.506473	0.562294
m0363-L	0.300871	0.315754
m0364-L	0.253974	0.26176
m0365-L	0.07032	0.103758
m0368-L	0.480569	0.485942
m0369-L	0.0270398	-0.0106326
m0370-L	0.527104	0.594682
m0371-L	0.66437	0.684254
m0373-L	-0.012743	0.000479551
m0374-L	0.50658	0.568447
m0377-L	0.133844	0.299485
m0378-L	-0.00853743	-0.0220328
m0382-L	0.146501	0.315745
m0384-L	0.214765	0.21362
m0385-L	0.0498566	0.11158
m0386-L	0.690753	0.698259
m0388-L	0.402106	0.410637
m0391-L	0.221957	0.430466
m0394-L	-0.0184096	-0.0200489
m0396-L	0.294898	0.37275
m0398-L	0.0764576	0.11613
m0399-L	0.00368582	0.028325
m0400-L	0.359348	0.315798
m0401-L	0.191817	0.228658
m0402-L	-0.0112903	-0.00338078
m0403-L	0.149263	0.234249
m0404-L	0.0986719	0.132812
m0405-L	0.284269	0.344199
m0406-L	0.142904	0.278379
m0407-L	0.0744544	0.100534
m0410-L	0.0319288	0.0537266
m0411-L	-0.0128932	-0.00791257
m0415-L	-0.0138869	-0.0165415
m0417-L	0.0943102	0.154303
m0418-L	0.870911	0.794259
m0422-L	0.438734	0.490475
m0423-L	0.375372	0.382737
m0424-L	0.244818	0.317369
m0425-L	-0.0175618	-0.0061401
m0426-L	0.387133	0.566624
m0427-L	0.0911374	0.163481
m0429-L	0.49372	0.499758
m0430-L	0.352814	0.411653
m0431-L	0.218688	0.303592
m0432-L	0.246874	0.345994
m0434-L	0.896779	0.913093
m0436-L	-0.027817	-0.0144245
m0438-L	0.318239	0.367681
m0442-L	0.163659	0.228342
m0443-L	0.465454	0.618015
m0444-L	0.500291	0.549567
m0447-L	0.426086	0.436743
m0448-L	0.261305	0.28119
m0452-L	0.81338	0.832962
m0453-L	0.153941	0.344637
m0454-L	0.455897	0.415859
m0455-L	0.320577	0.285475
m0457-L	0.46819	0.524705
m0458-L	0.854333	0.872819
m0460-L	0.755582	0.797654
m0461-L	0.0913895	0.0835067
m0462-L	0.111249	0.137886
m0463-L	0.111365	0.0777201
m0467-L	0.485539	0.556576
m0470-L	-0.0205198	-0.0193323
m0472-L	0.214938	0.245109
m0473-L	0.0652229	0.1913
m0474-L	0.898237	0.896811
m0475-L	0.571118	0.555694
m0476-L	0.00856076	0.0116815
m0477-L	0.450169	0.539543
m0478-L	0.649124	0.679444
m0481-L	0.0612302	0.301141
m0482-L	0.302577	0.283043
m0483-L	0.00798167	-0.02139
m0484-L	0.255668	0.345959
m0486-L	-0.00684151	-0.00164803
m0487-L	0.012342	0.0891949
m0488-L	0.0429223	0.0474652
m0490-L	0.0772528	0.0950743
m0491-L	0.169223	0.288659
m0492-L	0.877385	0.881832
m0493-L	0.676873	0.735302
m0494-L	0.175251	0.180061
m0495-L	0.566204	0.626143
m0496-L	0.213448	0.234519
m0499-L	-0.0138303	0.0330225
m0500-L	0.90626	0.906181
m0502-L	0.068302	0.0961916
m0505-L	0.262995	0.231421
m0506-L	0.194952	0.363192
m0508-L	0.784152	0.83321
m0509-L	0.0772212	0.101949
m0513-L	0.136552	0.328561
m0514-L	0.0125059	0.0582367
m0516-L	0.00978261	0.0357764
m0517-L	0.136601	0.210644
m0518-L	0.557961	0.596071
m0519-L	0.548268	0.555971
m0520-L	0.40424	0.45629
m0521-L	0.332665	0.31392
m0524-L	-0.0164769	-0.0198782
m0525-L	0.18941	0.127428
m0526-L	0.188741	0.219001
m0527-L	-0.0147653	-0.00607086
m0528-L	0.355563	0.466731
m0534-L	0.217949	0.343268
m0536-L	0.280737	0.349568
m0538-L	-0.00887186	-0.0162579
m0539-L	0.416367	0.392782
m0540-L	-0.011471	-0.0189116
m0542-L	-0.00975216	-0.0134004
m0545-L	0.242696	0.271376
m0546-L	0.375248	0.441177
m0550-L	0.26239	0.234381
m0552-L	-0.0216007	0.262778
m0553-L	0.168555	0.324785
m0556-L	0.598588	0.626644
m0557-L	0.681583	0.607716
m0558-L	0.593467	0.648275
m0559-L	0.488011	0.483224
m0560-L	-0.016347	-0.0115081
m0561-L	0.671948	0.697822
m0564-L	0.36453	0.391163
m0565-L	0.0573538	0.334558
m0566-L	0.326014	0.415159
m0568-L	-0.024691	-0.0171048
m0571-L	-0.0057714	-0.032721
m0573-L	0.0445841	0.180961
m0575-L	0.840961	0.824272
m0577-L	0.256128	0.193433
m0578-L	0.0684291	0.123193
m0579-L	0.662124	0.72403
m0580-L	-0.0304276	-0.020759
m0581-L	0.244098	0.340402
m0582-L	0.646742	0.670569
m0584-L	0.0212672	0.00697094
m0586-L	0.180966	0.14725
m0587-L	-0.00936352	-0.0155285
m0588-L	0.354827	0.353542
m0589-L	0.451369	0.429959
m0592-L	0.194843	0.210293
m0593-L	-0.0132695	0.0238027
m0594-L	0.547101	0.589077
m0596-L	0.195507	0.195506
m0597-L	0.0252172	0.0979817
m0599-L	-0.0209147	0.0181948
m0601-L	0.0107462	0.147827
m0603-L	0.0618125	0.251766
m0605-L	0.0500999	0.0505013
m0607-L	0.166079	0.190596
m0608-L	0.0807474	0.188635
m0609-L	0.551708	0.570856
m0610-L	-0.019016	-0.0228017
m0612-L	0.298047	0.378195
m0614-L	0.367024	0.336794
m0615-L	0.262333	0.309219
m0616-L	-0.0184798	-0.00546588
m0617-L	0.194742	0.302995
m0619-L	0.125429	0.360725
m0620-L	0.381112	0.365252
m0621-L	0.191547	0.176777
m0623-L	0.653001	0.663516
m0625-L	0.154582	0.181503
m0626-L	0.131935	0.253861
m0627-L	-0.014762	0.0300817
m0629-L	-0.0146434	0.077418
m0630-L	-0.0114442	-0.032727
m0631-L	0.0519676	0.270801
m0632-L	0.0696699	0.0288459
m0634-L	-0.0159702	-0.0146175
m0636-L	0.226369	0.329011
m0637-L	0.850954	0.864108
m0639-L	0.0756555	0.259416
m0640-L	0.236402	0.169281
m0642-L	0.408837	0.564824
m0643-L	0.0356826	0.0606492
m0644-L	0.231642	0.227268
m0645-L	0.194512	0.206368
m0646-L	0.0626396	0.151129
m0647-L	0.161006	0.226619
m0648-L	0.647495	0.691647
m0653-L	0.0239925	0.165445
m0656-L	0.175514	0.236932
m0657-L	0.253551	0.314955
m0659-L	-0.0217499	0.00760178
m0660-L	0.251527	0.442277
m0661-L	0.273248	0.419562
m0663-L	-0.0186956	-0.0155322
m0664-L	0.254411	0.273808
m0667-L	0.0285398	0.0634772
m0669-L	0.0396038	0.137396
m0670-L	0.1511	0.127485
m0671-L	0.242184	0.300597
m0672-L	0.0260404	0.335357
m0673-L	0.553182	0.659546
m0674-L	0.145274	0.0776297
m0676-L	0.433016	0.39082
m0680-L	0.341107	0.40028
m0681-L	0.898753	0.919699
m0682-L	0.721688	0.717188
m0684-L	0.326918	0.313294
m0685-L	0.468273	0.580898
m0686-L	0.411995	0.464816
m0687-L	0.739846	0.748096
m0689-L	0.452791	0.538447
m0690-L	0.0371923	0.0624751
m0691-L	0.324889	0.403645
m0692-L	0.102454	0.196853
m0694-L	0.0663241	0.198496
m0695-L	0.067866	0.0759448
m0697-L	0.192541	0.33704
m0701-L	0.00936784	0.0325609
m0702-L	0.0774803	0.299025
m0703-L	-0.0150562	-0.0320717
m0705-L	0.467683	0.50056
m0706-L	0.418407	0.503673
m0707-L	0.819919	0.830414
m0708-L	-0.00630911	-0.0115779
m0711-L	0.236524	0.278806
m0712-L	0.241516	0.438684
m0713-L	0.16688	0.200549
m0715-L	0.188217	0.309125
m0719-L	-0.0103385	0.172216
m0720-L	0.171967	0.225566
m0722-L	0.782668	0.778833
m0723-L	0.925887	0.948024
m0724-L	0.385838	0.454564
m0726-L	0.550167	0.658721
m0727-L	-0.0136985	0.0348475
m0728-L	0.423334	0.54871
m0729-L	0.0180971	0.0457646
m0732-L	-0.0160418	0.22299
m0734-L	0.841116	0.868173
m0739-L	0.578119	0.515187
m0740-L	0.862955	0.863972
m0741-L	0.411232	0.516828
m0742-L	0.302958	0.359544
m0744-L	0.477048	0.51575
m0745-L	0.397895	0.435586
m0746-L	0.278695	0.429986
m0747-L	0.712452	0.772514
m0748-L	-0.00991728	0.0644137
m0749-L	0.246761	0.419714
m0750-L	0.000829277	-0.0161705
m0751-L	0.779354	0.801749
m0752-L	0.0289084	0.0902
m0756-L	0.740278	0.77857
m0757-L	-0.0204077	-0.0189017
m0758-L	-0.00856619	-0.00321053
m0759-L	0.118895	0.0833727
m0760-L	0.888127	0.88789
m0761-L	0.030352	-0.0148529
m0762-L	0.209102	0.38053
m0763-L	0.138225	0.270181
m0765-L	0.472879	0.508615
m0766-L	0.270559	0.283768
m0767-L	0.240412	0.405744
m0769-L	0.289238	0.340129
m0771-L	0.387942	0.437353
m0773-L	0.0626234	0.0892542
m0774-L	0.364734	0.393621
m0776-L	0.208976	0.36194
m0777-L	0.482359	0.530584
m0778-L	0.0631841	0.209603
m0779-L	0.338264	0.411919
m0780-L	-0.027763	-0.00852873
m0783-L	0.140005	0.377285
m0784-L	0.302817	0.430965
m0785-L	0.535827	0.593493
m0786-L	0.454483	0.473444
m0788-L	0.336834	0.278449
m0789-L	0.175275	0.212738
m0790-L	0.305393	0.379112
m0791-L	-0.00447305	0.0392347
m0793-L	0.225353	0.359824
m0794-L	0.479397	0.524173
m0795-L	0.436396	0.54317
m0796-L	-0.010972	0.0177989
m0797-L	0.499176	0.57606
m0799-L	0.155454	0.237719
m0800-L	0.17704	0.209083
m0801-L	0.0662113	0.0934916
m0802-L	0.371531	0.404037
m0804-L	0.0599345	0.053244
m0806-L	0.192005	0.292708
m0808-L	0.236737	0.336583
m0810-L	-0.000810098	-0.00882981
m0811-L	0.034113	0.0254133
m0812-L	0.284031	0.427745
m0813-L	0.896744	0.918668
m0814-L	0.210921	0.21612
m0815-L	0.166969	0.200769
m0816-L	0.492149	0.454057
m0817-L	0.354032	0.393046
m0818-L	0.302996	0.285441
m0820-L	0.062934	0.119363
m0821-L	0.427678	0.405835
m0822-L	0.243918	0.349075
m0823-L	0.26296	0.231
m0825-L	0.0161783	0.0532606
m0828-L	0.130157	0.21791
m0831-L	0.408028	0.395069
m0832-L	-0.0107607	0.0012828
m0833-L	-0.00538649	0.0173061
m0834-L	0.444126	0.47781
m0835-L	0.600003	0.614438
m0836-L	0.179734	0.165311
m0837-L	0.842481	0.86589
m0838-L	-0.0110055	0.0321501
m0839-L	0.0222352	0.103655
m0841-L	0.448177	0.510111
m0842-L	0.77644	0.785028
m0843-L	0.296733	0.328774
m0844-L	-0.0218579	0.0201272
m0845-L	0.113607	0.153435
m0846-L	0.38392	0.484339
m0848-L	-0.0234473	-0.0157228
m0851-L	0.201694	0.247922
m0853-L	0.882966	0.891105
m0855-L	0.142029	0.203021
m0856-L	0.0421185	0.0604028
m0857-L	0.406687	0.456515
m0858-L	0.291854	0.378719
m0859-L	0.0164891	0.000783058
m0860-L	0.0275247	0.0561777
m0862-L	0.494945	0.54471
m0863-L	0.448742	0.496002
m0864-L	0.836384	0.831457
m0865-L	0.751086	0.746265
m0867-L	-0.0185344	-0.011521
m0868-L	-0.0343498	-0.00513783
m0869-L	-0.0169415	-0.00692556
m0870-L	0.662795	0.672856
m0871-L	0.872682	0.897451
m0872-L	0.822777	0.854423
m0873-L	0.841958	0.831457
m0874-L	0.923618	0.923671
m0875-L	0.75705	0.768672
m0876-L	0.842568	0.863462
m0878-L	-0.00917384	-0.0338338
m0879-L	0.338626	0.298774
m0880-L	0.802802	0.810477
m0883-L	-0.0149147	-0.0102717
m0884-L	-0.0209507	-0.00976978
m0885-L	0.23085	0.37983
m0886-L	0.849767	0.859864
m0887-L	0.898961	0.897568
m0888-L	0.716245	0.683189
m0889-L	0.349873	0.460764
m0890-L	0.268736	0.291895
m0891-L	0.514767	0.491651
m0892-L	0.333615	0.331198
m0893-L	0.442203	0.525448
m0895-L	0.369914	0.423961
m0897-L	0.215289	0.344175
m0898-L	0.739774	0.743284
m0899-L	0.336168	0.379073
m0900-L	0.832681	0.834087
m0901-L	0.236889	0.19717
m0902-L	0.0342338	0.0846186
m0903-L	-0.0133639	-0.00430285
m0904-L	0.276921	0.376784
m0906-L	0.023534	0.119949
m0907-L	0.344767	0.457041
m0909-L	0.861466	0.867843
m0910-L	0.372261	0.354713
m0911-L	0.628069	0.69725
m0912-L	0.566438	0.539695
m0913-L	0.296277	0.353281
m0914-L	0.035986	0.0881904
m0916-L	-0.00820485	-0.0194864
m0917-L	-0.0215366	-0.0124123
m0918-L	0.404342	0.488709
m0919-L	0.237661	0.299692
m0922-L	0.0482398	0.101476
m0923-L	0.165645	0.252609
m0925-L	0.0505607	0.0326364
m0926-L	0.634641	0.666234
m0928-L	0.682359	0.683349
m0929-L	-0.0123899	-0.0280768
m0930-L	0.854842	0.897499
m0933-L	0.245324	0.30816
m0936-L	0.466414	0.482092
m0938-L	0.0931022	0.108075
m0939-L	-0.00216755	-0.00789698
m0940-L	-0.0198254	-0.0158976
m0941-L	0.272199	0.389299
m0942-L	0.11641	0.350277
m0943-L	0.211331	0.210373
m0944-L	0.0634133	0.0452362
m0948-L	0.442509	0.456652
m0951-L	0.291291	0.4454
m0952-L	-0.0253129	0.093198
m0953-L	0.0535284	0.13725
m0954-L	-0.00480776	-0.017005
m0955-L	0.682915	0.652695
m0957-L	-0.0176149	0.000435654
m0958-L	-0.0080102	-0.00597937
m0959-L	0.362012	0.450008
m0960-L	-0.0105932	-0.015614
m0962-L	-0.0087653	-0.0291373
m0963-L	0.00925346	0.177721
m0964-L	-0.0104992	-0.0170979
m0965-L	0.654047	0.694693
m0966-L	0.301186	0.500878
m0969-L	0.157018	0.150137
m0974-L	0.734094	0.739938
m0980-L	0.139641	0.155222
m0983-L	-0.0134882	0.0701742
m0984-L	-0.02054	-0.0295264
m0985-L	-0.0146066	0.0109711
m0986-L	-0.0175887	0.0383214
m0987-L	-0.0169519	0.0406031
m0989-L	-0.0208255	0.0146076
m0991-L	0.159184	0.179567
m0993-L	0.00267131	-0.0183837
m0998-L	0.0190757	0.0315627
m0999-L	-0.0209186	-0.0173989
m1000-L	-0.0274567	-0.0184264
m1001-L	0.0127971	0.0202369
m1002-L	0.00393591	0.0665486
m1003-L	0.191736	0.211355
m1004-L	-0.0162243	-0.00772306
m1006-L	0.0803711	0.0992854
m1007-L	0.058411	0.0557354
m1009-L	-0.0239805	-0.0105377
m1010-L	0.0542738	0.0483883
m1014-L	-0.0155215	0.00409395
m1015-L	0.054491	0.135217
m1016-L	-0.00833705	0.0125985
m1018-L	-0.0176178	-0.019077
m1019-L	0.0852276	0.0125745
m1020-L	0.221881	0.111372
m1021-L	-0.0250587	-0.0235559
m1023-L	0.0250232	0.0248301
m1025-L	-0.00173178	0.00320493
m1026-L	-0.0139974	-0.00349223
m1027-L	-0.0242766	-0.0139828
m1028-L	0.123108	0.34256
m1029-L	0.0593307	0.157734
m1031-L	-0.0182811	0.0126681
m1032-L	0.00917214	0.0528437
m1033-L	0.0952862	0.119148
m1034-L	-0.0244208	-0.0120183
m1035-L	-0.0197202	0.0462085
m1036-L	-0.0186264	0.0508538
m1038-L	0.251243	0.213443
m1040-L	0.00885602	0.00946458
m1041-L	0.0787963	0.142676
m1042-L	0.0670444	0.132546
m1043-L	-0.0187066	-0.0308051
m1045-L	-0.00691875	0.0987123
m1046-L	0.0837724	0.0863112
m1047-L	0.102001	0.0504938
m1049-L	-0.016802	-0.0150273
m1051-L	0.162645	0.193806
m1052-L	0.839938	0.837072
m1055-L	0.0382213	0.119911
m1056-L	-0.0102442	0.01593
m1058-L	-0.00375889	-0.0263751
m1059-L	0.00842805	-0.009356
m0002-S	0.168517	0.160307
m0007-S	0.249433	0.184391
m0009-S	0.170452	0.152778
m0013-S	0.0468962	0.00739737
m0014-S	0.271901	0.259458
m0015-S	0.192576	0.208485
m0016-S	0.138858	0.129397
m0025-S	0.151213	0.22882
m0026-S	0.0341153	0.0361582
m0027-S	0.309163	0.31604
m0028-S	0.397209	0.402677
m0031-S	0.0784594	0.120448
m0033-S	0.436429	0.446287
m0037-S	0.0833006	0.123856
m0040-S	0.195421	0.186605
m0042-S	0.21642	0.203256
m0045-S	0.302991	0.233641
m0047-S	0.108681	0.154131
m0048-S	0.0768543	0.0537412
m0049-S	0.353216	0.305532
m0053-S	0.205272	0.216497
m0055-S	-0.0173266	-0.0189217
m0058-S	0.170348	0.267136
m0060-S	0.276231	0.426361
m0061-S	0.286541	0.273891
m0062-S	0.0508963	0.0278026
m0063-S	0.648893	0.655645
m0064-S	0.445643	0.470795
m0066-S	0.160579	0.164992
m0071-S	0.166645	0.123258
m0072-S	0.0335656	0.0334656
m0073-S	-0.0165809	-0.0247746
m0075-S	0.222594	0.294176
m0076-S	0.228258	0.246009
m0077-S	-0.0194065	-0.0218398
m0079-S	0.138518	0.146871
m0086-S	0.0058236	0.00158292
m0090-S	0.102325	0.111002
m0092-S	0.0797416	0.1467
m0093-S	-0.0234253	0.0353845
m0099-S	0.344891	0.331729
m0102-S	0.608545	0.55987
m0103-S	-0.0203593	-0.00834255
m0104-S	0.327525	0.399234
m0107-S	0.378502	0.344481
m0115-S	0.317664	0.317071
m0117-S	0.532159	0.537806
m0119-S	0.1776	0.188814
m0123-S	0.0703921	0.334239
m0124-S	0.141767	0.0924627
m0125-S	0.127644	0.0898273
m0128-S	0.111249	0.0952569
m0129-S	0.039516	0.0992297
m0130-S	0.00734113	-0.0205071
m0132-S	0.324016	0.24907
m0134-S	0.100491	0.117587
m0137-S	-0.00243751	0.0257863
m0138-S	0.0879585	0.223894
m0139-S	0.0468063	0.0631191
m0141-S	0.375347	0.409095
m0142-S	0.827189	0.780131
m0143-S	0.41125	0.452487
m0146-S	0.200663	0.258962
m0148-S	0.302885	0.299743
m0151-S	-0.0158285	-0.0136385
m0153-S	0.148106	0.179623
m0154-S	0.120766	0.127167
m0155-S	0.0899275	0.0415894
m0156-S	-0.0160878	-0.00412297
m0158-S	0.590325	0.575574
m0159-S	0.0473191	0.103601
m0161-S	0.412144	0.408162
m0163-S	0.167025	0.211236
m0165-S	-0.0248712	0.00802356
m0168-S	0.0768295	0.0845857
m0170-S	0.208529	0.234405
m0171-S	0.0334233	0.30864
m0172-S	0.0458513	0.0715511
m0174-S	0.111922	0.124194
m0175-S	0.279918	0.290305
m0177-S	0.175637	0.257983
m0178-S	0.0873069	0.127243
m0180-S	-0.0124123	-0.00139221
m0181-S	0.597504	0.591387
m0182-S	0.878488	0.842517
m0183-S	0.286061	0.295967
m0185-S	0.395927	0.416686
m0188-S	0.269475	0.291247
m0190-S	0.324386	0.320855
m0191-S	0.739148	0.696135
m0192-S	0.226206	0.224528
m0194-S	0.317968	0.343307
m0199-S	0.208609	0.261642
m0201-S	0.49306	0.492241
m0203-S	0.356226	0.427587
m0207-S	0.135689	0.245927
m0208-S	0.316041	0.317992
m0209-S	0.296286	0.346136
m0210-S	0.0721083	0.16432
m0211-S	0.00317511	0.00210775
m0212-S	0.0745411	0.23134
m0213-S	0.23743	0.236806
m0215-S	-0.0172414	-0.0134454
m0219-S	0.504917	0.4852
m0220-S	0.107736	0.0311086
m0221-S	0.163395	0.267201
m0223-S	-0.00615263	-0.00745877
m0224-S	0.0734687	-0.00107827
m0225-S	0.0385182	0.0331338
m0230-S	0.0962558	0.14246
m0232-S	0.282481	0.237183
m0233-S	0.299312	0.363457
m0236-S	0.259493	0.270181
m0237-S	0.141661	0.165987
m0238-S	0.443538	0.477352
m0239-S	0.149957	0.0719917
m0242-S	0.117422	0.113898
m0244-S	0.0751076	0.150937
m0249-S	0.367847	0.380594
m0250-S	0.319088	0.41145
m0251-S	0.426504	0.40192
m0252-S	0.285979	0.286025
m0253-S	0.346826	0.382774
m0257-S	0.0363912	0.0183517
m0260-S	-0.0206522	-0.0128859
m0261-S	0.0164237	-0.00356457
m0262-S	0.412087	0.433466
m0265-S	0.273618	0.272924
m0268-S	-0.0115732	-0.000494764
m0269-S	0.0275088	0.0427757
m0270-S	0.368184	0.35868
m0271-S	0.318535	0.34238
m0273-S	0.42432	0.373762
m0274-S	-0.00863438	-0.0282485
m0276-S	0.0141578	-0.008733
m0277-S	0.298857	0.242436
m0280-S	-0.00914517	0.00142233
m0283-S	0.540273	0.512776
m0284-S	0.0812563	0.116166
m0285-S	0.351403	0.373182
m0286-S	0.180529	0.134496
m0287-S	0.18046	0.215394
m0288-S	0.260161	0.377122
m0290-S	0.0243679	0.0773721
m0292-S	0.0233772	0.137584
m0294-S	-0.00535347	0.00088126
m0295-S	0.183627	0.293598
m0297-S	0.477271	0.50118
m0301-S	0.0150445	-0.0118843
m0303-S	0.184204	0.171227
m0305-S	-0.0119921	-0.0202025
m0306-S	-0.00293825	-0.00842798
m0307-S	0.476277	0.5039
m0309-S	0.159031	0.141017
m0310-S	-0.0129026	-0.00344217
m0311-S	-0.0110081	-0.00828394
m0312-S	0.440355	0.435668
m0314-S	0.321191	0.379878
m0318-S	0.203109	0.293027
m0321-S	0.193582	0.187872
m0323-S	0.0540161	0.0588121
m0326-S	0.10288	0.179281
m0332-S	0.0993538	0.056763
m0333-S	0.389169	0.43727
m0337-S	0.0393449	0.0770365
m0338-S	0.142264	0.138114
m0340-S	0.607887	0.602465
m0342-S	0.0357084	0.0245526
m0343-S	0.282915	0.264642
m0344-S	-0.0164916	-0.00443419
m0345-S	0.254811	0.246189
m0348-S	0.331236	0.352572
m0350-S	0.30038	0.311602
m0353-S	0.329987	0.308095
m0354-S	0.551263	0.528834
m0356-S	0.142762	0.187302
m0357-S	0.255571	0.226847
m0362-S	0.0502011	0.0531987
m0364-S	0.0851519	0.0433707
m0366-S	0.586884	0.571744
m0367-S	0.572128	0.550528
m0371-S	0.383142	0.361809
m0372-S	0.602239	0.568492
m0375-S	0.227566	0.22841
m0376-S	0.13479	0.104404
m0379-S	0.0961631	0.159483
m0380-S	0.367842	0.39442
m0381-S	0.0549854	0.0683075
m0383-S	0.736381	0.741183
m0387-S	0.219885	0.256002
m0389-S	0.0174489	0.0228429
m0390-S	0.368431	0.353587
m0392-S	0.887048	0.882115
m0393-S	0.41955	0.517549
m0395-S	0.187491	0.153246
m0397-S	0.641214	0.556599
m0401-S	0.355084	0.380892
m0405-S	0.250841	0.270485
m0408-S	-0.0108449	0.0285301
m0411-S	-0.0166429	-0.0241019
m0412-S	0.221553	0.357529
m0413-S	0.20707	0.173633
m0414-S	0.503244	0.518401
m0416-S	0.00846082	0.00957063
m0419-S	0.156082	0.150632
m0420-S	0.222397	0.25578
m0421-S	0.277329	0.322961
m0428-S	0.421158	0.425449
m0433-S	0.240017	0.332767
m0435-S	0.407976	0.382753
m0437-S	0.632033	0.602812
m0439-S	0.121943	0.116882
m0440-S	0.289905	0.346601
m0441-S	0.323083	0.351794
m0443-S	0.419132	0.43353
m0445-S	0.37692	0.351453
m0446-S	0.608793	0.602777
m0449-S	0.60225	0.577066
m0450-S	0.0574076	0.08609
m0451-S	0.108654	0.0220111
m0456-S	0.487503	0.461755
m0459-S	0.703147	0.731528
m0463-S	-0.0199227	-0.0222765
m0464-S	0.301478	0.372183
m0465-S	0.837054	0.823539
m0466-S	0.227171	0.254303
m0467-S	0.325507	0.330206
m0468-S	0.604195	0.587808
m0469-S	0.295436	0.403068
m0471-S	0.763115	0.767458
m0476-S	0.263315	0.281629
m0479-S	0.501454	0.438936
m0480-S	0.503096	0.472289
m0485-S	0.360551	0.40367
m0486-S	-0.0107008	-0.0131316
m0489-S	0.0971061	0.187417
m0490-S	0.179943	0.186162
m0497-S	0.245206	0.306303
m0498-S	0.084039	0.00945713
m0499-S	0.0679923	0.0635623
m0501-S	0.257069	0.215006
m0503-S	0.223132	0.313593
m0504-S	0.145837	0.30074
m0506-S	0.581179	0.546435
m0507-S	0.158338	0.159397
m0508-S	0.708122	0.733086
m0510-S	0.203081	0.215267
m0511-S	0.242787	0.350332
m0512-S	0.313056	0.350895
m0515-S	0.375449	0.321236
m0519-S	0.0884014	0.0593582
m0522-S	0.11241	0.205641
m0523-S	0.196623	0.220793
m0526-S	0.283062	0.292504
m0529-S	0.108509	0.150282
m0530-S	0.285935	0.364106
m0531-S	0.300524	0.371215
m0532-S	0.21833	0.353396
m0533-S	0.0462757	0.113467
m0535-S	0.309095	0.272761
m0537-S	0.341609	0.428915
m0538-S	-0.00975625	-0.016822
m0541-S	0.198628	0.203869
m0543-S	0.19208	0.272567
m0544-S	0.155098	0.293623
m0545-S	0.613342	0.577338
m0547-S	0.226357	0.293465
m0548-S	0.170024	0.153508
m0549-S	0.380844	0.410868
m0551-S	0.320901	0.32565
m0552-S	0.0177058	0.0361993
m0554-S	0.156847	0.279718
m0555-S	0.232802	0.256022
m0559-S	0.283151	0.26291
m0562-S	0.101844	0.170646
m0563-S	-0.0173795	0.0701983
m0565-S	0.230501	0.25713
m0568-S	-0.0191714	-0.0162231
m0578-S	0.196919	0.179596
m0584-S	0.499111	0.495474
m0587-S	0.411447	0.359123
m0592-S	0.21621	0.277307
m0597-S	0.0375295	0.0462079
m0601-S	0.617207	0.573394
m0610-S	-0.00954873	-0.00721597
m0621-S	0.213738	0.247892
m0627-S	0.284478	0.270876
m0631-S	0.483425	0.482702
m0632-S	0.49496	0.496688
m0645-S	0.342594	0.405144
m0646-S	0.271279	0.305715
m0647-S	0.100994	0.188249
m0656-S	0.394811	0.413997
m0672-S	0.484692	0.445375
m0676-S	0.194741	0.20564
m0694-S	0.510142	0.474856
m0695-S	0.141008	0.217823
m0706-S	0.189393	0.288828
m0708-S	0.00657829	0.00362114
m0719-S	0.221915	0.278517
m0757-S	0.0202002	0.00909573
m0760-S	0.79475	0.79172
m0791-S	-0.0358752	-0.0133816
m0793-S	0.386115	0.460575
m0794-S	0.356517	0.386965
m0845-S	0.361088	0.305142
m0891-S	0.164234	0.247254
m0895-S	0.482596	0.487724
m0914-S	-0.0176242	-0.0274871
m0944-S	0.216737	0.28479
m0962-S	-0.0150768	-0.0215858
m0974-S	0.490066	0.509935
m0998-S	0.129228	0.13602
m1001-S	0.0916227	0.14565
m1016-S	-0.0114191	0.0172681
m1021-S	-0.0120504	-0.00911285
m1040-S	0.342114	0.377178

## Sheet: Table S6
Table S6. Gene IDs of PT.GPGs.1L and PT.GPGs.2L
GeneID of PT.GPGs.1L	GeneID of PT.GPGs.2L
Os.10021.1.S1_at	Os.10043.1.S1_at
Os.10077.2.S1_at	Os.10051.1.S1_at
Os.10093.1.A1_at	Os.10056.1.S1_at
Os.10093.4.S1_s_at	Os.10087.1.S1_at
Os.10093.4.S1_x_at	Os.10096.1.S1_a_at
Os.10155.1.S1_at	Os.10096.1.S1_at
Os.10185.1.S1_at	Os.10111.1.S1_at
Os.10192.1.S1_at	Os.10112.1.S1_at
Os.10245.1.S1_at	Os.10120.2.S1_at
Os.10246.3.S1_at	Os.10120.3.S1_at
Os.10287.1.S1_at	Os.10135.1.S1_at
Os.10292.1.S1_at	Os.10144.1.S1_at
Os.10300.1.S1_at	Os.10150.1.S1_at
Os.10300.1.S1_x_at	Os.10168.1.S1_at
Os.10314.1.S1_a_at	Os.10169.1.S1_at
Os.10321.1.S1_at	Os.10245.1.S1_at
Os.10348.1.S1_at	Os.10246.4.S1_x_at
Os.10358.1.A1_at	Os.10279.1.S1_at
Os.10381.1.S1_at	Os.10281.2.S1_at
Os.10382.1.S1_at	Os.10306.2.S1_x_at
Os.10402.1.S1_x_at	Os.10360.1.S1_at
Os.10434.1.S1_at	Os.10388.1.S1_at
Os.10459.1.S1_at	Os.10392.1.S1_at
Os.10477.1.S1_a_at	Os.10406.1.S1_at
Os.10477.1.S1_at	Os.10416.1.S1_at
Os.10477.2.S1_x_at	Os.10419.1.S1_a_at
Os.10502.1.S1_at	Os.10426.1.S1_at
Os.10521.1.S1_at	Os.10427.1.S1_a_at
Os.10531.1.S1_at	Os.10454.1.S1_a_at
Os.10623.1.S1_x_at	Os.10464.1.S1_at
Os.10623.2.S1_a_at	Os.10497.1.S1_s_at
Os.10636.1.A1_at	Os.10555.1.S1_a_at
Os.10636.2.A1_x_at	Os.10556.1.S1_at
Os.10647.2.S1_at	Os.10572.1.S1_at
Os.10707.3.S1_x_at	Os.10583.1.S1_at
Os.10708.2.S1_at	Os.10583.1.S1_s_at
Os.10715.1.S1_a_at	Os.10597.1.S1_at
Os.10721.1.S1_at	Os.10620.1.S1_at
Os.10736.1.S1_at	Os.10635.1.S1_s_at
Os.10763.1.S1_at	Os.10669.1.S1_at
Os.10784.1.S1_at	Os.10689.1.S1_at
Os.10798.1.S1_at	Os.10700.1.S1_at
Os.10816.1.S1_at	Os.10713.1.S1_at
Os.10844.1.S1_at	Os.10731.1.A1_a_at
Os.10878.1.S1_at	Os.10737.1.S1_at
Os.10892.1.S1_at	Os.10766.1.A1_at
Os.10899.1.S1_at	Os.1082.1.S1_a_at
Os.10928.1.S1_at	Os.10839.1.S1_at
Os.10929.1.S1_at	Os.10857.1.S1_at
Os.11004.1.S1_at	Os.10884.1.S1_at
Os.11047.1.S1_at	Os.10885.1.S1_at
Os.11059.1.S1_at	Os.10918.1.S1_at
Os.11084.1.S1_at	Os.10941.1.S1_at
Os.11084.2.S1_at	Os.10980.1.S1_at
Os.11084.2.S1_x_at	Os.10987.1.S1_at
Os.11144.1.S1_at	Os.11049.1.S1_at
Os.11196.1.S1_at	Os.11053.1.S1_at
Os.11197.2.S1_x_at	Os.11118.1.S1_at
Os.11219.1.S1_at	Os.11119.1.S1_a_at
Os.11238.1.S1_at	Os.11193.1.S1_at
Os.11239.1.S2_at	Os.11244.3.S1_x_at
Os.11241.1.S1_at	Os.11276.1.S1_at
Os.11296.1.S1_a_at	Os.11286.1.A1_at
Os.11376.1.S1_at	Os.11287.1.S1_at
Os.11385.1.S1_a_at	Os.11302.1.S1_at
Os.11402.1.S1_at	Os.11323.1.S1_at
Os.11464.1.S1_at	Os.11335.4.S1_at
Os.11484.1.S1_at	Os.11341.1.S1_a_at
Os.11502.1.S1_at	Os.11357.1.S1_at
Os.11518.1.S1_at	Os.11392.2.S1_at
Os.11583.1.S1_at	Os.11405.1.S1_at
Os.11595.1.S1_at	Os.11407.1.S1_at
Os.11595.1.S2_at	Os.11419.1.S1_at
Os.11604.1.S1_at	Os.11487.1.S1_s_at
Os.11639.1.S1_at	Os.11497.1.S1_at
Os.11659.1.S1_at	Os.11498.1.S1_at
Os.11706.1.S1_at	Os.11517.1.S1_at
Os.11706.1.S1_x_at	Os.11552.1.S2_at
Os.11738.1.S1_s_at	Os.11565.1.S1_at
Os.11745.1.S1_at	Os.11580.1.S1_at
Os.11745.1.S1_x_at	Os.11581.1.S1_at
Os.11745.2.S1_at	Os.11582.1.S1_s_at
Os.11808.1.S1_at	Os.11582.2.S1_at
Os.11823.1.S1_at	Os.11584.1.S1_s_at
Os.11837.1.S1_at	Os.11584.2.S1_x_at
Os.11879.1.S1_at	Os.11604.2.S1_at
Os.1189.1.S1_at	Os.11638.1.S1_at
Os.11895.1.S1_at	Os.11674.1.S1_at
Os.11895.1.S2_at	Os.11682.1.S1_at
Os.11903.1.S1_at	Os.11691.1.S1_at
Os.1191.1.S1_at	Os.11718.1.S1_at
Os.11925.1.S1_at	Os.11770.1.S1_at
Os.11928.1.S1_at	Os.11771.1.S1_at
Os.11988.1.S1_at	Os.11775.1.S2_at
Os.12009.1.S1_at	Os.11781.1.S1_at
Os.12010.1.S1_x_at	Os.11784.1.S1_at
Os.12021.1.S1_at	Os.11788.1.S1_at
Os.12081.2.S1_s_at	Os.11789.1.S1_at
Os.12094.1.S1_a_at	Os.11795.1.S1_a_at
Os.12106.1.S1_at	Os.11795.1.S1_s_at
Os.12127.1.S1_at	Os.11802.1.S1_at
Os.12158.1.S2_at	Os.11816.1.S1_at
Os.12159.1.S1_at	Os.11829.1.S2_at
Os.12189.2.S1_at	Os.11846.1.S1_at
Os.12300.1.S1_at	Os.11870.1.S1_at
Os.12327.1.S1_at	Os.11897.1.S1_at
Os.12333.1.S1_at	Os.11911.1.S1_at
Os.12348.2.S1_at	Os.11920.1.S1_s_at
Os.12356.1.S1_at	Os.11935.1.S1_at
Os.12365.2.S1_at	Os.11983.1.S1_at
Os.12365.3.S1_x_at	Os.12007.1.S1_at
Os.12365.4.S1_x_at	Os.12072.1.S1_at
Os.12379.1.S1_at	Os.12082.1.S1_at
Os.12410.2.S1_at	Os.12092.1.S1_at
Os.12429.1.S1_at	Os.12092.2.S1_a_at
Os.12750.1.S1_a_at	Os.12106.1.S1_at
Os.12750.1.S1_x_at	Os.12110.1.S1_at
Os.12845.1.S1_at	Os.12111.1.S1_at
Os.12866.1.S1_at	Os.12130.1.S1_at
Os.13008.2.S1_x_at	Os.1215.1.S1_at
Os.13543.1.S1_at	Os.12160.1.S1_at
Os.13560.1.S1_at	Os.12173.1.S1_at
Os.13567.1.S1_at	Os.12198.1.S1_a_at
Os.13960.1.S1_a_at	Os.12206.1.S1_at
Os.13960.1.S1_at	Os.12212.1.S1_at
Os.13960.2.S1_s_at	Os.12241.1.S1_at
Os.13960.2.S1_x_at	Os.12248.1.S1_at
Os.14095.1.S1_at	Os.12250.1.S1_at
Os.14141.1.S1_at	Os.12252.1.S1_at
Os.14.1.S1_x_at	Os.12262.1.S1_at
Os.14256.1.S1_a_at	Os.12266.1.S1_at
Os.14258.1.S1_at	Os.12267.2.S1_s_at
Os.14269.1.S1_x_at	Os.12281.1.S1_at
Os.14362.1.S1_at	Os.12286.1.S2_a_at
Os.14374.1.S1_at	Os.12290.1.S1_at
Os.14427.1.S1_at	Os.12323.2.S1_at
Os.14497.1.S1_at	Os.12357.1.S1_at
Os.14513.1.S1_at	Os.12362.1.S1_at
Os.14533.1.S1_a_at	Os.12363.1.S1_at
Os.14561.1.S1_at	Os.12391.1.S1_a_at
Os.14648.1.S1_at	Os.12400.2.S1_x_at
Os.14658.1.S1_x_at	Os.12400.4.S1_at
Os.14675.1.S1_x_at	Os.12415.1.S1_at
Os.14675.2.S1_at	Os.12416.1.S1_at
Os.14711.1.S1_at	Os.12420.1.S1_at
Os.14750.1.S1_at	Os.12454.1.S1_a_at
Os.14762.3.S1_at	Os.12520.1.S1_a_at
Os.14762.3.S1_x_at	Os.12580.1.A1_at
Os.14771.1.S1_at	Os.12583.1.S1_at
Os.14813.1.S1_at	Os.12583.2.S1_at
Os.14835.1.S1_x_at	Os.12590.1.S1_at
Os.14862.1.S1_a_at	Os.12596.1.S1_at
Os.14875.1.S1_at	Os.12597.1.S1_at
Os.14938.1.S1_at	Os.12606.1.S1_at
Os.14997.1.A1_at	Os.12614.1.A1_at
Os.14998.1.S1_at	Os.12629.1.S1_at
Os.15043.1.S1_at	Os.12633.1.S1_s_at
Os.15132.1.S1_x_at	Os.12640.1.S1_at
Os.15152.2.S1_at	Os.12688.1.S1_at
Os.15171.1.S1_at	Os.12689.1.S1_at
Os.15171.1.S1_s_at	Os.12719.1.S1_at
Os.15197.1.S2_at	Os.12735.1.S1_at
Os.15199.1.S1_at	Os.12735.1.S1_s_at
Os.15211.1.S1_at	Os.12750.1.S1_x_at
Os.15222.1.S1_at	Os.12750.2.S1_s_at
Os.15351.1.S1_at	Os.12761.1.S1_at
Os.15353.1.S1_at	Os.12764.1.S1_at
Os.15478.1.S1_x_at	Os.12787.1.S1_at
Os.15498.1.S1_at	Os.12791.1.S1_a_at
Os.15507.1.S1_at	Os.12791.2.S1_a_at
Os.15516.1.S1_at	Os.12791.2.S1_x_at
Os.15521.1.A1_at	Os.12791.4.S1_x_at
Os.15521.1.A1_s_at	Os.12795.1.S1_at
Os.15559.1.A1_at	Os.12817.1.S1_at
Os.15606.1.S2_at	Os.12823.1.S1_at
Os.15614.1.S1_at	Os.12838.1.S1_at
Os.15660.1.S1_at	Os.12839.1.S1_at
Os.15746.1.S1_at	Os.12861.1.S1_at
Os.15799.1.S1_at	Os.12990.1.S1_x_at
Os.15825.1.S1_at	Os.12999.1.S1_at
Os.15825.1.S2_at	Os.13008.1.S1_at
Os.15852.1.S1_at	Os.13008.2.S1_at
Os.15856.1.S1_at	Os.13011.1.S1_at
Os.15898.1.S1_at	Os.13071.1.S1_at
Os.15942.1.S1_s_at	Os.13464.1.S1_at
Os.15942.5.S1_x_at	Os.13485.1.S1_at
Os.15987.1.S1_at	Os.13615.2.S1_at
Os.16025.1.S1_s_at	Os.13812.1.S1_a_at
Os.16140.1.S1_at	Os.1382.1.S1_at
Os.16281.1.A1_s_at	Os.1386.1.S1_a_at
Os.16365.1.S1_at	Os.13968.1.S1_a_at
Os.16414.1.S1_x_at	Os.13980.1.S1_at
Os.16479.1.S1_at	Os.14045.1.S1_s_at
Os.16494.1.S1_at	Os.14076.1.S1_s_at
Os.16743.1.S1_at	Os.14118.1.S1_at
Os.16839.1.S1_at	Os.14139.1.S1_at
Os.16859.1.S1_at	Os.14148.1.S1_at
Os.16914.1.S2_at	Os.14151.1.S1_at
Os.16957.1.S1_at	Os.14153.3.S1_x_at
Os.17012.1.S1_at	Os.14198.1.S1_at
Os.17045.1.S1_s_at	Os.14205.1.S1_at
Os.17052.1.S1_s_at	Os.1423.1.S1_at
Os.17055.1.A1_a_at	Os.14324.1.S1_s_at
Os.17055.2.A1_a_at	Os.14360.1.S1_x_at
Os.17058.1.S1_at	Os.14365.1.S1_at
Os.17074.1.S1_at	Os.14369.1.A1_a_at
Os.17131.1.S1_at	Os.1440.1.S1_at
Os.17131.1.S1_x_at	Os.1440.2.S1_x_at
Os.17160.1.S1_at	Os.14411.1.S1_at
Os.17179.1.A1_at	Os.14427.1.S1_at
Os.17211.1.S1_at	Os.14496.1.S1_at
Os.17284.1.A1_at	Os.14529.1.S1_x_at
Os.17302.1.S1_at	Os.14537.1.S1_at
Os.17349.1.S1_s_at	Os.14567.1.S1_at
Os.17392.1.S1_at	Os.14583.1.S1_at
Os.1741.4.S1_x_at	Os.14585.1.S1_s_at
Os.17428.1.S1_at	Os.14592.1.S1_at
Os.17433.1.S1_at	Os.14630.2.S1_at
Os.17437.1.S1_at	Os.14631.1.S1_at
Os.17448.1.S1_at	Os.1465.1.S1_at
Os.1747.1.S1_x_at	Os.14675.1.S1_x_at
Os.17474.1.A1_at	Os.14676.1.S1_a_at
Os.17484.1.S1_at	Os.14676.2.S1_at
Os.17532.1.S1_at	Os.1475.1.S1_at
Os.17532.2.S1_s_at	Os.14762.1.S1_x_at
Os.17533.1.S1_at	Os.14774.2.S1_at
Os.17601.1.S1_at	Os.1479.1.S1_at
Os.17666.1.S1_at	Os.14793.1.S1_at
Os.17702.1.S1_at	Os.14816.1.S1_at
Os.17702.2.S1_x_at	Os.14830.1.S1_a_at
Os.17736.1.S1_at	Os.14831.2.S1_at
Os.17766.1.S1_at	Os.14847.1.S1_at
Os.17770.1.S1_at	Os.14849.1.S1_a_at
Os.17782.1.S1_at	Os.14855.1.S1_at
Os.17812.1.S1_at	Os.14876.1.S1_at
Os.17856.1.S1_a_at	Os.14883.1.S1_a_at
Os.17921.1.S1_at	Os.14920.1.S1_s_at
Os.17937.1.S1_a_at	Os.14934.1.S1_at
Os.17974.1.S1_at	Os.14965.1.S1_at
Os.17975.2.S1_at	Os.14978.1.S1_a_at
Os.17983.1.S1_at	Os.15000.1.S1_a_at
Os.18016.1.S1_at	Os.15007.1.S1_at
Os.18022.1.S1_at	Os.15008.1.S1_at
Os.18022.2.S1_x_at	Os.15015.1.S1_a_at
Os.18037.1.S1_at	Os.15026.1.S1_at
Os.18124.1.S1_x_at	Os.15076.1.S1_at
Os.18127.1.A1_at	Os.15175.1.S1_at
Os.18207.1.A1_s_at	Os.15191.1.S1_s_at
Os.18217.1.S1_s_at	Os.15197.1.S1_at
Os.18266.1.S1_at	Os.15210.2.S1_x_at
Os.18293.1.S1_at	Os.15219.1.S1_at
Os.18428.1.S1_at	Os.15247.1.S1_s_at
Os.18464.1.S1_at	Os.15262.1.S1_at
Os.18480.1.S1_at	Os.15283.1.S1_at
Os.1849.1.S1_at	Os.15355.1.S1_x_at
Os.18504.1.S1_at	Os.15426.1.S1_at
Os.18506.1.S1_at	Os.15428.1.S1_at
Os.18518.1.S1_at	Os.15537.1.S1_at
Os.18578.1.S1_s_at	Os.15557.1.S1_at
Os.18579.1.S1_at	Os.15570.1.S1_at
Os.18583.2.S1_at	Os.15606.1.S1_at
Os.18665.1.S1_at	Os.15641.1.S1_at
Os.18675.1.S1_at	Os.15669.1.S1_at
Os.18680.1.S1_at	Os.15671.1.A1_at
Os.18759.1.S1_at	Os.15671.1.A2_at
Os.18814.1.S1_at	Os.15679.1.S1_s_at
Os.18866.1.A1_at	Os.15723.1.S1_a_at
Os.18866.2.S1_at	Os.15725.1.S1_at
Os.18929.1.S1_s_at	Os.15914.1.S1_at
Os.18939.1.S1_s_at	Os.15943.1.S1_at
Os.18946.2.S1_at	Os.15983.1.S1_at
Os.18980.1.A1_at	Os.15985.1.S1_at
Os.18985.1.S1_at	Os.16011.1.A1_at
Os.19075.1.S1_at	Os.16030.1.S1_x_at
Os.19099.1.S1_x_at	Os.16043.1.S1_at
Os.19105.1.S1_at	Os.16088.1.S1_x_at
Os.19138.1.S1_at	Os.16105.1.S1_at
Os.19158.1.S1_at	Os.16158.1.S1_at
Os.19231.1.A1_s_at	Os.16221.1.S1_at
Os.1924.1.S1_at	Os.16226.1.S1_s_at
Os.19268.1.S1_at	Os.16231.1.S1_s_at
Os.19276.1.S1_at	Os.16231.1.S2_at
Os.19366.1.S1_a_at	Os.16271.1.S1_s_at
Os.19366.3.A1_x_at	Os.16277.1.S1_at
Os.19366.4.A1_a_at	Os.16303.3.S1_x_at
Os.19380.1.S1_at	Os.16309.1.S1_at
Os.19391.1.S1_s_at	Os.16326.1.S1_at
Os.19410.5.S1_at	Os.16327.1.S1_at
Os.19524.1.S1_at	Os.16334.1.S1_at
Os.19596.1.S1_at	Os.16615.1.S1_at
Os.19597.1.S1_at	Os.16692.1.S1_x_at
Os.1977.1.S1_a_at	Os.16724.1.S1_at
Os.1977.3.S1_x_at	Os.16743.1.S1_at
Os.19803.5.S1_at	Os.16807.1.S1_at
Os.19940.1.S1_at	Os.16899.1.S1_at
Os.19940.1.S1_s_at	Os.16914.1.S2_at
Os.20079.1.S1_s_at	Os.16954.1.S1_at
Os.2010.1.S1_at	Os.17075.1.S1_at
Os.20102.1.S1_s_at	Os.17076.1.S1_at
Os.20171.1.S1_at	Os.17083.1.S1_at
Os.20261.1.S1_at	Os.17125.1.S1_at
Os.20279.1.S1_at	Os.17136.1.S1_at
Os.20295.1.S1_at	Os.17137.1.S1_at
Os.20337.1.S1_x_at	Os.17149.1.S1_at
Os.20522.1.S1_at	Os.17174.1.S1_at
Os.20541.1.S1_at	Os.17177.1.S1_at
Os.20570.1.S1_x_at	Os.17195.1.A1_at
Os.20570.2.S1_at	Os.17196.1.A1_s_at
Os.20630.1.S1_at	Os.17213.1.S1_at
Os.20712.1.A1_at	Os.17219.1.S1_at
Os.20712.2.A1_at	Os.17271.1.S1_at
Os.20714.1.S1_at	Os.17294.1.S1_a_at
Os.20750.1.S1_at	Os.17316.1.S1_at
Os.20775.1.S1_at	Os.17356.1.A1_a_at
Os.20810.4.S1_at	Os.17396.1.S1_at
Os.20817.1.S1_at	Os.17414.1.S1_at
Os.20860.1.S1_at	Os.17449.1.A1_at
Os.21018.1.S1_at	Os.17451.1.S1_at
Os.21103.2.S1_at	Os.17476.1.S1_at
Os.21222.1.S1_s_at	Os.17479.1.S1_at
Os.21238.1.S1_at	Os.17480.1.S1_at
Os.21278.1.S1_at	Os.17491.1.S1_at
Os.21280.1.S1_at	Os.17494.2.S1_at
Os.21287.1.S1_at	Os.17496.1.S1_at
Os.21290.1.S1_at	Os.17522.1.S1_s_at
Os.21345.1.S1_at	Os.17536.1.S1_at
Os.21390.1.S1_at	Os.17540.1.S1_at
Os.21445.1.S1_at	Os.17619.1.S1_at
Os.21562.1.S1_at	Os.17652.1.S1_s_at
Os.21762.1.S1_s_at	Os.17652.1.S2_s_at
Os.21854.2.S1_at	Os.17754.1.S1_at
Os.21854.2.S1_x_at	Os.17812.1.S1_x_at
Os.21862.1.S1_at	Os.17841.1.S1_at
Os.21880.1.S1_at	Os.17880.1.S1_a_at
Os.21957.1.S1_x_at	Os.17889.1.S1_at
Os.21957.2.S1_at	Os.17902.1.S1_at
Os.21957.2.S1_x_at	Os.17916.1.S1_at
Os.22353.2.S1_a_at	Os.17919.1.S1_at
Os.22353.3.S2_x_at	Os.17949.1.S1_a_at
Os.22477.1.S1_at	Os.1798.1.S1_at
Os.2256.1.S1_at	Os.18008.1.S1_at
Os.22581.1.S1_at	Os.18070.1.S1_at
Os.2258.1.S1_at	Os.18149.1.S1_x_at
Os.22592.1.S1_a_at	Os.18149.2.S1_at
Os.2260.1.S1_at	Os.1818.1.S1_at
Os.22614.1.S1_at	Os.18229.1.S1_at
Os.22635.1.S1_s_at	Os.18235.1.S1_at
Os.22652.1.S1_at	Os.18238.1.S1_at
Os.22652.2.S1_x_at	Os.18241.2.A1_x_at
Os.22663.1.S1_at	Os.18298.1.S1_at
Os.22672.1.S1_at	Os.183.1.S1_at
Os.22675.1.S2_at	Os.18392.1.S1_at
Os.22681.1.S1_at	Os.18466.1.S1_at
Os.22698.1.S1_at	Os.18473.1.S1_at
Os.22707.1.S1_at	Os.18512.1.S1_at
Os.22713.1.S1_at	Os.18548.1.S1_at
Os.22778.1.S1_at	Os.18548.1.S1_x_at
Os.22796.1.S1_at	Os.18557.1.S1_at
Os.22807.1.S1_s_at	Os.18583.2.S1_x_at
Os.22822.1.S1_x_at	Os.18585.1.S1_at
Os.22829.1.S1_at	Os.18714.1.S1_a_at
Os.22836.2.S1_at	Os.18829.1.A1_at
Os.22857.1.A1_at	Os.18856.1.S1_at
Os.22921.1.A1_at	Os.18866.3.A1_at
Os.23055.1.A1_at	Os.18952.1.S1_at
Os.2307.1.S1_at	Os.18966.2.S1_at
Os.23095.1.S1_at	Os.19031.1.A1_at
Os.23133.1.S1_at	Os.19044.1.S1_at
Os.23136.1.A1_s_at	Os.19069.1.S2_x_at
Os.23157.1.S1_at	Os.19070.1.S1_at
Os.23161.1.S1_at	Os.19107.1.S1_s_at
Os.23186.1.S1_at	Os.19112.1.S1_at
Os.23222.1.S1_at	Os.19118.2.S1_x_at
Os.23264.1.A1_at	Os.19190.3.A1_a_at
Os.23283.1.S1_at	Os.19331.1.S1_at
Os.23302.1.A1_at	Os.19371.1.S1_at
Os.23305.1.A1_at	Os.19375.1.S1_at
Os.23305.1.A1_x_at	Os.19378.1.S1_at
Os.23327.2.S1_a_at	Os.19385.1.S1_at
Os.23329.1.S1_s_at	Os.19444.1.S1_at
Os.23384.1.A1_at	Os.19480.1.S1_at
Os.23504.1.A1_at	Os.19525.1.S1_at
Os.23555.1.A1_at	Os.19539.1.S1_at
Os.23578.1.S1_at	Os.19575.1.A1_at
Os.23613.1.S1_at	Os.19576.1.A1_at
Os.23630.1.A1_s_at	Os.19608.1.S1_at
Os.2364.1.S1_at	Os.19742.1.S1_at
Os.23673.1.S1_at	Os.19771.1.S1_at
Os.23688.1.A1_x_at	Os.19952.1.S1_at
Os.2370.1.S1_at	Os.19954.1.S1_at
Os.23707.1.S1_at	Os.20077.1.S1_at
Os.23711.1.S1_x_at	Os.20077.3.S1_x_at
Os.23796.1.S1_at	Os.20151.1.S1_at
Os.23800.1.S1_at	Os.20200.1.S1_at
Os.23800.2.S1_x_at	Os.20230.1.S1_at
Os.23801.1.A1_at	Os.20234.2.S1_at
Os.23809.1.S1_at	Os.20246.1.S1_at
Os.23829.1.S1_at	Os.20262.1.S1_at
Os.23857.1.S1_at	Os.2030.1.S1_at
Os.23875.1.S1_at	Os.20447.1.S1_at
Os.23940.1.A1_at	Os.20531.1.S1_at
Os.23943.1.A1_at	Os.20589.1.S1_at
Os.23951.1.A1_at	Os.20614.2.S1_at
Os.23970.1.S1_at	Os.20677.1.S1_at
Os.23982.1.S1_at	Os.20693.1.S1_at
Os.24025.1.S1_at	Os.20817.5.A1_at
Os.24032.1.S1_at	Os.20865.1.S1_at
Os.24076.1.S1_at	Os.20936.1.S1_a_at
Os.24076.2.A1_at	Os.20969.1.S1_at
Os.24082.1.S1_at	Os.21031.1.S1_at
Os.24093.2.S1_x_at	Os.21138.1.S1_at
Os.24178.1.A1_x_at	Os.21178.1.S1_at
Os.24306.1.S1_at	Os.21178.1.S2_at
Os.24318.1.S1_at	Os.21222.1.S1_at
Os.24360.1.S1_at	Os.21254.1.S1_at
Os.24360.1.S2_at	Os.21276.1.S1_at
Os.24378.1.A1_at	Os.21387.3.S1_at
Os.24391.1.A1_at	Os.21636.1.S1_at
Os.24397.1.S1_at	Os.21840.1.A1_at
Os.24475.1.S1_at	Os.21957.2.S1_x_at
Os.24551.2.S1_at	Os.2216.1.S1_at
Os.24551.4.S1_at	Os.22197.1.S1_at
Os.24562.1.S1_at	Os.22262.3.S1_a_at
Os.24608.1.S1_at	Os.22278.1.S1_at
Os.24637.1.S1_at	Os.22312.2.S1_x_at
Os.24651.1.S1_at	Os.22312.3.A1_a_at
Os.24658.1.S1_at	Os.22360.1.S1_at
Os.2467.1.S1_at	Os.22563.1.S1_at
Os.24715.4.S1_at	Os.22566.1.A1_at
Os.2476.1.S1_at	Os.22578.1.A1_at
Os.24797.1.A1_at	Os.22585.1.S1_at
Os.24895.1.S1_at	Os.22631.2.S1_s_at
Os.25099.1.A1_at	Os.22656.1.A1_at
Os.25127.1.S1_at	Os.22674.1.S1_at
Os.25164.1.A1_at	Os.22696.2.S1_x_at
Os.25168.1.A1_at	Os.22706.1.S1_at
Os.25168.2.A1_at	Os.22731.1.S1_at
Os.25171.1.A1_at	Os.22773.1.S1_at
Os.25227.2.S1_at	Os.22788.1.S1_at
Os.25255.1.S1_at	Os.22816.1.S1_at
Os.25305.1.A1_s_at	Os.22839.1.S2_at
Os.25312.1.S1_at	Os.22898.1.S1_at
Os.25329.1.A1_at	Os.22907.1.S1_at
Os.25416.1.A1_at	Os.22913.1.S1_at
Os.25428.1.S1_at	Os.22928.1.S1_x_at
Os.25441.1.S1_a_at	Os.22928.2.S1_at
Os.25461.1.S1_at	Os.22939.1.A1_at
Os.25553.1.A1_at	Os.22946.1.S1_at
Os.25587.2.S1_at	Os.22962.1.S1_at
Os.25811.1.S1_at	Os.22962.2.A1_at
Os.25910.1.S1_s_at	Os.2298.1.S1_at
Os.25955.1.S1_at	Os.23095.1.S1_at
Os.26408.1.S2_at	Os.23113.1.S1_at
Os.26443.1.S1_at	Os.23145.1.S1_at
Os.26531.1.S1_s_at	Os.23150.1.S1_at
Os.26565.3.S1_at	Os.23153.1.S1_s_at
Os.26606.1.S1_at	Os.23169.1.S1_at
Os.26657.1.A1_at	Os.23174.1.S1_at
Os.26742.1.S1_at	Os.23174.1.S1_s_at
Os.26779.1.S1_at	Os.2320.1.S1_at
Os.26784.1.S1_a_at	Os.2321.1.S1_at
Os.26803.1.S1_at	Os.23215.1.S1_at
Os.26818.2.S1_at	Os.2325.1.S1_at
Os.26828.1.A1_at	Os.2328.1.S1_at
Os.26828.2.S1_at	Os.23290.1.S1_at
Os.26835.1.A1_at	Os.23290.2.S1_s_at
Os.26840.1.S1_at	Os.23290.2.S1_x_at
Os.26862.1.S1_at	Os.23297.1.S1_at
Os.26862.1.S1_s_at	Os.23300.1.S1_at
Os.26862.2.S1_at	Os.23342.1.S1_at
Os.26862.3.S1_a_at	Os.23364.2.S1_a_at
Os.26888.1.A1_at	Os.23397.1.S1_at
Os.26888.1.A1_s_at	Os.23412.1.S1_at
Os.26896.1.A1_at	Os.23507.1.A1_at
Os.26902.1.S1_at	Os.23511.1.S1_at
Os.26911.1.A1_at	Os.2356.1.S1_a_at
Os.26939.1.A1_at	Os.2363.1.S1_a_at
Os.26943.1.S1_at	Os.23703.2.S1_at
Os.26958.1.S1_at	Os.2371.1.S1_at
Os.26963.1.A1_at	Os.23761.1.S1_at
Os.26972.1.S1_at	Os.23770.1.A1_s_at
Os.26976.1.A1_at	Os.23808.3.S1_x_at
Os.26977.1.A1_at	Os.23822.1.A1_at
Os.27002.1.S1_at	Os.23840.1.S1_at
Os.27006.1.S1_at	Os.23844.1.A1_at
Os.27016.1.S2_x_at	Os.23971.1.S1_a_at
Os.27016.2.S1_at	Os.23971.2.S1_x_at
Os.27058.1.S1_at	Os.24025.1.S1_s_at
Os.27059.1.S1_at	Os.24032.2.S1_at
Os.27067.2.A1_at	Os.24034.2.S1_x_at
Os.27084.2.S1_a_at	Os.24034.3.S1_x_at
Os.27096.1.S1_at	Os.2404.1.S1_at
Os.27097.1.A1_at	Os.24092.1.S1_at
Os.27097.1.A1_x_at	Os.24157.1.A1_at
Os.27110.1.A1_at	Os.2416.1.S1_a_at
Os.27125.1.A1_at	Os.24178.1.A1_at
Os.27133.2.S1_at	Os.24191.1.S1_at
Os.27144.1.S1_at	Os.24292.2.A1_a_at
Os.27148.1.A1_at	Os.24307.1.S1_at
Os.27174.1.A1_at	Os.24314.1.A1_s_at
Os.272.1.S1_at	Os.2436.1.S1_at
Os.27228.1.S1_at	Os.2447.1.S1_at
Os.27236.2.A1_s_at	Os.2448.1.S1_at
Os.27249.1.S1_at	Os.24483.1.A1_s_at
Os.27279.1.A1_at	Os.24495.1.S1_at
Os.27288.1.S1_at	Os.24495.2.S1_x_at
Os.27288.2.S1_at	Os.24515.1.S1_at
Os.27288.2.S1_x_at	Os.24540.1.A1_at
Os.2729.1.S1_at	Os.24543.1.S1_at
Os.27297.1.A1_s_at	Os.24554.1.A1_at
Os.27297.2.S1_a_at	Os.24580.2.A1_at
Os.27297.3.A1_a_at	Os.24698.1.S1_at
Os.27305.1.S1_at	Os.24699.1.S1_at
Os.27305.1.S2_at	Os.24712.1.A1_s_at
Os.27318.1.A1_at	Os.24831.1.S1_x_at
Os.27325.1.S1_at	Os.24878.1.A1_at
Os.27327.1.S1_at	Os.24883.1.S1_s_at
Os.27336.1.S1_at	Os.24887.2.S1_at
Os.27338.1.A1_at	Os.24887.3.S1_x_at
Os.27350.1.A1_at	Os.24890.1.S1_at
Os.27361.1.S1_at	Os.24902.1.S1_at
Os.27362.1.S1_at	Os.24927.1.S1_at
Os.27362.1.S2_at	Os.25006.1.A1_at
Os.27370.1.S1_at	Os.25065.1.S1_a_at
Os.27381.1.S1_at	Os.25087.1.S1_at
Os.27385.2.S1_x_at	Os.25124.1.A1_at
Os.27393.1.S1_a_at	Os.25142.1.A1_at
Os.27402.1.S1_at	Os.25153.1.S1_at
Os.27416.1.S1_at	Os.25157.1.A1_at
Os.27427.1.S1_at	Os.25163.1.A1_x_at
Os.27436.1.A1_s_at	Os.25185.1.S1_at
Os.27438.1.S1_a_at	Os.25227.1.S1_s_at
Os.27446.1.S1_a_at	Os.25270.1.A1_x_at
Os.27446.2.S1_at	Os.25324.1.A1_at
Os.27446.3.S1_x_at	Os.25324.2.S1_at
Os.27456.1.S1_x_at	Os.25385.1.S1_at
Os.27509.1.S1_at	Os.25441.1.S1_a_at
Os.27520.2.S1_x_at	Os.25454.1.S1_at
Os.27530.1.S1_at	Os.25496.1.S1_at
Os.27552.1.S1_a_at	Os.25588.2.S1_x_at
Os.27556.1.S1_at	Os.25599.1.A1_at
Os.27557.1.S1_at	Os.25651.1.S1_at
Os.27605.1.S1_at	Os.25687.1.S1_at
Os.27609.1.A1_x_at	Os.25846.1.S1_at
Os.27611.1.S1_s_at	Os.26059.1.S1_at
Os.27628.1.S1_at	Os.26063.1.S1_at
Os.27628.2.S1_a_at	Os.26388.3.S1_x_at
Os.27633.1.A1_at	Os.26399.1.S1_at
Os.27639.1.S1_x_at	Os.26422.1.S1_s_at
Os.27641.1.A1_at	Os.26437.1.A1_at
Os.2764.1.S1_s_at	Os.26437.1.A1_s_at
Os.2764.2.S1_x_at	Os.26440.1.S1_at
Os.27647.1.S1_at	Os.26460.1.S1_a_at
Os.27650.1.S1_at	Os.26472.1.S1_at
Os.27697.1.A1_at	Os.26486.1.S1_at
Os.27697.1.A1_x_at	Os.26490.1.S1_at
Os.27715.1.S1_a_at	Os.26499.1.S1_at
Os.27723.1.S1_a_at	Os.26698.1.S1_a_at
Os.27742.2.S1_a_at	Os.26698.4.S1_s_at
Os.27766.1.A1_at	Os.26710.1.S1_at
Os.27769.1.S1_a_at	Os.26771.1.A1_at
Os.27770.1.A1_a_at	Os.2677.1.S1_at
Os.27770.3.A1_a_at	Os.26781.1.S1_at
Os.27773.1.S1_at	Os.26781.2.S1_x_at
Os.27778.2.S1_at	Os.26795.1.S1_s_at
Os.27778.3.S1_x_at	Os.26807.1.S1_at
Os.27784.1.S1_at	Os.26817.1.S1_at
Os.27797.1.A1_at	Os.26818.2.S1_at
Os.27838.1.S1_at	Os.26819.1.A1_at
Os.27867.1.S1_at	Os.26833.1.S1_x_at
Os.27868.1.A1_s_at	Os.26852.1.A1_at
Os.27900.1.A1_at	Os.26864.2.S1_x_at
Os.27900.1.A1_x_at	Os.26868.1.A1_at
Os.27943.1.S1_a_at	Os.26869.1.A1_at
Os.27943.1.S1_s_at	Os.26904.1.A1_at
Os.28036.1.S1_at	Os.26907.1.S1_at
Os.28055.1.S1_at	Os.26922.1.S1_at
Os.28065.1.S1_x_at	Os.26924.1.A1_at
Os.28065.2.S1_at	Os.26974.1.S1_at
Os.28079.1.S1_x_at	Os.26990.1.S1_at
Os.28079.2.S1_s_at	Os.27024.1.S1_at
Os.28079.2.S1_x_at	Os.27036.1.S1_at
Os.28186.1.S1_s_at	Os.27070.1.S1_at
Os.28186.2.S1_s_at	Os.27079.1.A1_at
Os.28272.1.S1_at	Os.27084.1.A1_a_at
Os.28272.1.S1_x_at	Os.27098.2.A1_s_at
Os.28272.2.S1_at	Os.27098.4.S1_x_at
Os.28282.1.S1_at	Os.27117.1.A1_s_at
Os.28282.2.S1_x_at	Os.27122.1.S1_a_at
Os.28300.2.S2_a_at	Os.27140.1.S1_a_at
Os.28346.1.S1_at	Os.27159.1.S1_at
Os.28401.1.S1_at	Os.27167.1.S1_at
Os.28450.1.S1_at	Os.27175.1.S1_a_at
Os.28798.1.S1_at	Os.27207.1.S1_at
Os.28824.1.S1_at	Os.27220.1.A1_a_at
Os.29067.2.S1_at	Os.27228.2.S1_at
Os.2954.1.S1_at	Os.27232.1.S1_at
Os.29809.1.S1_at	Os.27235.1.S1_at
Os.29822.1.S1_at	Os.27270.2.S1_at
Os.29866.1.S1_at	Os.27295.1.S1_at
Os.2987.3.S1_x_at	Os.27307.1.S1_at
Os.30044.1.S1_a_at	Os.27331.1.S1_at
Os.30059.2.S1_x_at	Os.27382.2.S1_at
Os.30101.1.S1_at	Os.27383.2.S1_at
Os.30258.1.S1_at	Os.27385.3.S1_at
Os.30269.1.S1_at	Os.27392.1.S1_at
Os.30376.1.S1_at	Os.27438.2.S1_x_at
Os.3042.1.S1_at	Os.27467.1.S1_at
Os.3046.1.S1_at	Os.27467.2.S1_at
Os.30485.1.S1_at	Os.27467.3.S1_x_at
Os.30547.1.S1_at	Os.27474.1.S1_at
Os.30557.1.S1_at	Os.27477.1.S1_at
Os.30557.2.S1_x_at	Os.27491.1.S1_at
Os.30600.1.S1_at	Os.27517.1.A1_s_at
Os.31112.1.S1_at	Os.27520.1.S1_at
Os.31112.2.S1_at	Os.27538.1.S1_at
Os.31112.3.S1_x_at	Os.27545.1.S1_at
Os.31524.1.S1_at	Os.27564.1.S1_a_at
Os.31669.1.S1_x_at	Os.27569.1.S2_at
Os.31700.1.S1_at	Os.27580.1.S1_at
Os.31848.1.S1_at	Os.27598.1.S1_at
Os.32042.1.S1_at	Os.27606.1.S1_at
Os.32159.1.S1_a_at	Os.27621.1.S1_at
Os.32279.1.S1_at	Os.27638.1.S1_at
Os.32287.1.S1_at	Os.27660.1.S1_at
Os.32292.1.S1_at	Os.27696.1.S1_at
Os.32314.1.S1_at	Os.27705.1.S1_a_at
Os.32314.2.S1_x_at	Os.27705.1.S1_at
Os.32498.1.S1_at	Os.27709.1.S1_a_at
Os.32504.1.S1_at	Os.27712.2.S1_x_at
Os.32532.1.S1_at	Os.27754.1.S1_at
Os.32532.2.S1_x_at	Os.27755.1.S1_at
Os.32537.1.S1_at	Os.27767.1.A1_s_at
Os.32537.1.S1_s_at	Os.27799.1.S1_at
Os.32537.2.S1_at	Os.27829.1.S1_at
Os.32537.2.S1_s_at	Os.27833.1.S1_at
Os.32551.2.S1_at	Os.27851.1.A1_a_at
Os.32564.1.S2_at	Os.27918.1.A1_at
Os.32632.1.S1_a_at	Os.27926.1.A1_s_at
Os.32717.1.S1_at	Os.28036.1.S1_at
Os.32786.1.S1_at	Os.28036.1.S1_x_at
Os.32856.1.S2_at	Os.28061.1.S1_at
Os.32877.1.S1_at	Os.28098.1.S1_at
Os.32877.1.S1_x_at	Os.28124.1.S1_at
Os.32913.1.S1_at	Os.28200.1.S1_x_at
Os.32933.1.S1_at	Os.28282.2.S1_s_at
Os.32935.1.S1_at	Os.28300.2.S1_a_at
Os.33000.1.S1_x_at	Os.28301.1.S2_at
Os.33183.1.S1_at	Os.28346.1.S1_x_at
Os.33351.1.S1_at	Os.28406.1.S1_at
Os.33493.1.S1_x_at	Os.28409.20.A1_a_at
Os.33601.1.S1_at	Os.28409.2.S1_at
Os.33624.1.S1_at	Os.28435.1.S1_a_at
Os.33624.3.S1_x_at	Os.28435.5.S1_x_at
Os.33722.1.S1_at	Os.28465.1.S1_at
Os.33732.1.S1_at	Os.28515.1.S1_at
Os.33732.3.S1_x_at	Os.28649.1.S1_at
Os.33750.1.S1_at	Os.28778.1.S1_at
Os.33750.2.S1_x_at	Os.28824.1.S1_at
Os.3376.1.S1_at	Os.28964.1.S1_at
Os.33774.1.S1_at	Os.28976.1.S1_at
Os.33792.1.S1_at	Os.29008.1.S1_at
Os.33851.1.S1_at	Os.29008.1.S1_x_at
Os.33851.2.S1_x_at	Os.29093.1.S1_at
Os.33851.3.A1_x_at	Os.29842.1.S1_x_at
Os.33874.2.A1_x_at	Os.30033.1.S1_at
Os.33915.1.S1_at	Os.30049.1.S1_at
Os.3399.1.S1_at	Os.30324.2.S1_x_at
Os.34006.1.S1_x_at	Os.30557.2.S2_x_at
Os.34006.2.S1_x_at	Os.30597.1.S1_at
Os.34013.2.S1_x_at	Os.30597.3.S1_x_at
Os.34061.1.S1_a_at	Os.30657.1.S1_at
Os.34142.1.S1_at	Os.30909.1.S1_at
Os.34170.1.S1_at	Os.3121.1.S1_at
Os.34199.1.S1_at	Os.31415.1.S1_at
Os.34199.2.S1_s_at	Os.315.1.S1_at
Os.34335.1.S1_at	Os.316.1.S1_at
Os.34335.1.S1_x_at	Os.31647.1.S1_at
Os.34337.1.S1_at	Os.31992.1.S1_at
Os.34404.1.S1_at	Os.320.2.S1_a_at
Os.34474.1.S1_at	Os.32118.1.S1_at
Os.34488.1.S1_at	Os.32118.1.S1_x_at
Os.34549.1.S1_at	Os.32263.1.S1_at
Os.34757.1.S1_at	Os.32504.2.S1_at
Os.34785.1.S1_a_at	Os.32577.1.S1_at
Os.34819.2.S1_s_at	Os.32622.1.S1_at
Os.34992.2.S1_at	Os.32721.1.S1_at
Os.34992.2.S1_x_at	Os.329.1.S1_at
Os.35093.1.A1_x_at	Os.32933.2.S1_x_at
Os.35110.1.S1_a_at	Os.33019.1.S1_at
Os.35231.1.S1_at	Os.33192.1.S1_at
Os.35279.1.S1_at	Os.33316.1.S1_at
Os.35386.1.S1_at	Os.33339.1.S1_x_at
Os.35400.1.S1_at	Os.33339.2.S1_at
Os.35432.1.S1_at	Os.33510.1.S1_x_at
Os.35432.2.S1_at	Os.33604.1.S1_a_at
Os.35440.1.S2_a_at	Os.33673.1.A1_at
Os.35465.1.S1_at	Os.33675.1.S1_at
Os.35573.1.S1_at	Os.33704.3.S1_x_at
Os.35688.1.S1_at	Os.33723.1.S1_at
Os.3577.1.S1_x_at	Os.33741.2.S1_at
Os.3577.2.S1_at	Os.33741.2.S1_x_at
Os.35815.1.S1_at	Os.33742.1.S1_at
Os.35895.1.S1_at	Os.33787.1.S1_at
Os.35998.1.S1_at	Os.33788.1.S1_at
Os.36162.1.S1_at	Os.33816.1.S1_at
Os.36264.1.S1_at	Os.3386.1.S1_x_at
Os.36264.1.S1_x_at	Os.3406.1.S1_at
Os.36280.1.S1_at	Os.34087.2.A1_x_at
Os.36426.1.S1_at	Os.34156.1.S1_a_at
Os.36453.1.S1_at	Os.34372.1.S1_at
Os.36521.1.S1_at	Os.34494.1.S1_at
Os.36597.1.S1_at	Os.34523.1.S1_at
Os.36597.1.S1_x_at	Os.34596.1.S1_at
Os.36679.1.S1_at	Os.34624.2.S1_s_at
Os.36852.1.S1_at	Os.34778.1.S1_at
Os.36859.1.S1_at	Os.34805.1.S1_at
Os.36961.1.S1_at	Os.34815.1.S1_at
Os.36961.1.S1_x_at	Os.34815.2.S1_x_at
Os.36961.2.S1_x_at	Os.34904.1.S1_at
Os.37064.1.S1_at	Os.34986.1.S1_at
Os.37090.1.S1_x_at	Os.35013.1.S1_at
Os.37113.1.S1_at	Os.35020.1.S1_at
Os.3738.1.S1_s_at	Os.35044.2.S1_x_at
Os.37384.1.S1_s_at	Os.35154.1.S1_x_at
Os.37384.1.S1_x_at	Os.35216.2.S1_x_at
Os.37415.1.S1_at	Os.35294.1.S1_at
Os.37423.1.S1_at	Os.35362.1.S1_at
Os.37435.1.S1_at	Os.35434.1.S1_at
Os.37540.1.S1_x_at	Os.35540.1.S1_at
Os.37540.2.S1_at	Os.35606.1.S1_at
Os.37594.1.S1_at	Os.3568.1.S1_at
Os.37621.2.S1_at	Os.35708.1.S1_at
Os.37641.1.S1_at	Os.35718.1.S1_at
Os.37641.2.S1_x_at	Os.35752.2.S1_x_at
Os.37652.1.S1_a_at	Os.35785.1.S1_at
Os.37673.1.S1_at	Os.35890.1.S1_at
Os.37699.2.S1_at	Os.35907.1.S1_at
Os.37699.3.S1_x_at	Os.35921.1.S1_at
Os.37704.1.S1_at	Os.361.1.S1_at
Os.37822.1.A1_a_at	Os.36162.1.S1_s_at
Os.37822.3.A1_s_at	Os.36435.1.S1_at
Os.37936.2.S1_a_at	Os.36435.2.S1_x_at
Os.37936.3.A1_at	Os.36776.1.S1_at
Os.38022.1.S1_at	Os.36960.1.S1_at
Os.38041.1.S1_at	Os.36995.1.S1_at
Os.38041.1.S2_at	Os.37066.1.S1_at
Os.38043.1.S1_x_at	Os.37075.1.S1_at
Os.38113.1.S1_at	Os.3721.1.S1_at
Os.38113.1.S2_at	Os.37247.1.S1_at
Os.38152.1.S1_at	Os.37295.1.S1_at
Os.38152.1.S1_x_at	Os.37452.1.S1_at
Os.38162.1.S1_at	Os.37531.1.S1_at
Os.38169.1.S1_at	Os.37563.1.S1_at
Os.38191.1.S1_at	Os.37611.1.S1_at
Os.38191.2.S1_at	Os.37611.2.S1_x_at
Os.38207.1.S1_x_at	Os.3766.1.S1_at
Os.38208.1.S1_at	Os.37674.1.S1_s_at
Os.38212.1.S1_at	Os.37689.1.S1_at
Os.38217.1.S1_at	Os.37717.1.A1_s_at
Os.38263.1.S1_at	Os.37723.1.S1_at
Os.38279.1.S1_at	Os.37737.1.S1_at
Os.38286.1.S1_at	Os.37745.1.S1_at
Os.38301.1.S1_a_at	Os.37768.1.S1_at
Os.38301.1.S1_s_at	Os.37773.1.S1_at
Os.38301.2.A1_at	Os.37773.1.S1_x_at
Os.38326.1.A1_a_at	Os.37811.1.S1_at
Os.38346.1.S1_x_at	Os.37818.1.A1_at
Os.38376.1.S1_s_at	Os.37882.1.S1_at
Os.38376.3.S1_at	Os.37926.1.S1_at
Os.38402.1.S1_at	Os.37936.2.S1_a_at
Os.38414.1.S1_at	Os.38021.1.S1_at
Os.38444.2.S1_at	Os.38060.1.S1_a_at
Os.38444.2.S1_x_at	Os.38084.1.S1_at
Os.38457.1.S1_s_at	Os.38084.2.S1_x_at
Os.38467.1.S1_s_at	Os.38110.1.S1_at
Os.3850.3.S1_at	Os.38164.1.S1_at
Os.38604.1.S1_s_at	Os.38219.1.A1_at
Os.38604.1.S1_x_at	Os.38256.1.S1_at
Os.38748.1.S1_s_at	Os.38278.1.S1_at
Os.38770.1.S1_at	Os.38282.1.S1_at
Os.39005.1.S1_s_at	Os.38295.1.S2_at
Os.39008.1.S1_at	Os.38354.1.S1_at
Os.39043.1.S1_s_at	Os.38354.1.S1_x_at
Os.39128.1.A1_at	Os.38354.2.A1_x_at
Os.3916.1.S1_at	Os.38376.2.S1_at
Os.39255.1.A1_at	Os.38378.1.S1_a_at
Os.39257.1.S1_at	Os.38381.1.S1_at
Os.39298.1.S1_at	Os.38408.1.S1_a_at
Os.39480.1.A1_at	Os.38580.1.S1_at
Os.39511.1.A1_at	Os.38751.1.A1_at
Os.3964.1.S1_at	Os.38756.1.S1_s_at
Os.39672.1.A1_s_at	Os.38806.1.A1_x_at
Os.39764.1.S1_at	Os.38848.1.S1_at
Os.39764.1.S1_x_at	Os.38985.1.S1_at
Os.39806.1.S1_at	Os.39004.1.S1_at
Os.39814.1.S1_at	Os.3917.1.S1_s_at
Os.39819.1.A1_at	Os.3917.2.S1_x_at
Os.39960.1.S1_at	Os.3927.2.S1_s_at
Os.40035.1.A1_x_at	Os.39289.1.S1_at
Os.40049.1.S1_at	Os.39533.1.A1_x_at
Os.40388.1.S1_at	Os.39828.1.A1_s_at
Os.40388.2.S1_s_at	Os.39933.1.S1_at
Os.40388.2.S1_x_at	Os.39933.1.S1_x_at
Os.40394.1.S1_at	Os.39943.2.A1_at
Os.40422.1.S1_at	Os.39943.2.A1_x_at
Os.40424.1.S1_at	Os.39952.1.S1_at
Os.40446.1.S1_at	Os.39973.1.S1_s_at
Os.40907.2.S1_at	Os.40030.1.S1_s_at
Os.41397.1.S1_at	Os.40563.1.S1_x_at
Os.41397.1.S1_x_at	Os.4079.1.S1_a_at
Os.4149.2.S1_x_at	Os.4079.2.S1_a_at
Os.41946.1.S1_s_at	Os.40855.2.S1_x_at
Os.4195.1.S1_at	Os.40947.1.A1_at
Os.42075.1.A1_x_at	Os.411.1.S1_a_at
Os.42141.1.S1_x_at	Os.411.1.S1_at
Os.42305.1.S1_s_at	Os.413.1.S1_at
Os.42520.1.A1_x_at	Os.4152.1.S1_at
Os.4354.1.S1_at	Os.41637.1.S1_at
Os.4378.4.S1_x_at	Os.4166.1.S1_at
Os.44418.1.S1_at	Os.41682.1.S1_x_at
Os.44418.2.S1_at	Os.41723.1.S1_at
Os.4449.1.S1_a_at	Os.418.1.S1_at
Os.4449.1.S1_at	Os.42095.1.S1_x_at
Os.44812.1.S1_at	Os.42305.2.S1_x_at
Os.4509.1.S1_x_at	Os.4251.1.S1_at
Os.45831.1.S1_x_at	Os.4281.1.S1_x_at
Os.45831.2.S1_at	Os.428.1.S1_at
Os.45902.1.A1_at	Os.4291.1.S1_at
Os.45902.1.A1_x_at	Os.43415.1.A1_at
Os.45948.1.A1_at	Os.4355.1.S1_at
Os.45957.3.S1_x_at	Os.4377.1.S1_at
Os.45959.1.S1_at	Os.43902.1.S1_at
Os.45963.1.S1_x_at	Os.43951.1.S1_at
Os.45994.1.S1_at	Os.4404.1.S1_s_at
Os.45994.1.S1_x_at	Os.4417.1.S1_at
Os.45994.2.S1_at	Os.44430.1.S1_at
Os.46043.1.A1_s_at	Os.44431.1.S1_at
Os.46056.1.S1_at	Os.44431.2.S1_x_at
Os.46081.1.S1_at	Os.44541.1.A1_at
Os.46184.1.A1_at	Os.4468.1.S1_at
Os.46294.1.S1_at	Os.4469.1.S1_at
Os.46306.1.S1_x_at	Os.44937.1.S1_at
Os.46311.1.A1_at	Os.44984.2.S1_at
Os.46313.1.S1_at	Os.45018.1.S1_x_at
Os.46330.1.S1_at	Os.4518.1.S1_a_at
Os.4638.1.S1_at	Os.4518.2.S1_x_at
Os.46402.1.S1_at	Os.45407.1.S1_x_at
Os.46431.1.S1_at	Os.45427.1.A1_at
Os.46439.1.S1_at	Os.459.1.S1_at
Os.46475.1.S1_at	Os.45920.1.S1_at
Os.46521.1.S1_at	Os.45976.1.S1_x_at
Os.46552.1.S1_at	Os.45982.1.A1_x_at
Os.46553.1.S1_at	Os.45997.1.S1_x_at
Os.46553.2.S1_x_at	Os.46006.1.S1_at
Os.46604.1.S1_s_at	Os.4604.1.S1_at
Os.46654.1.S1_at	Os.46093.1.S1_at
Os.46658.1.S1_at	Os.46094.1.S1_at
Os.4671.1.S1_a_at	Os.46151.1.S1_at
Os.46730.1.S1_at	Os.4622.1.S1_at
Os.46765.1.S1_x_at	Os.46268.1.S1_at
Os.46800.1.S2_a_at	Os.46305.1.S1_at
Os.46843.1.S1_at	Os.4631.1.S1_at
Os.46848.1.S1_at	Os.46397.1.S1_x_at
Os.46848.2.S1_x_at	Os.46403.1.S1_at
Os.46899.1.S1_at	Os.4644.1.S1_at
Os.46953.1.S1_at	Os.46450.1.S1_at
Os.47127.1.A1_at	Os.46452.1.S1_at
Os.47371.1.S1_at	Os.46452.2.S1_x_at
Os.47389.1.S1_at	Os.46453.1.S1_a_at
Os.47393.1.S1_at	Os.46498.1.S1_at
Os.47395.1.S1_at	Os.46498.2.S1_x_at
Os.47503.1.S1_at	Os.46540.1.S1_at
Os.4753.1.S1_at	Os.46551.1.S1_at
Os.47541.1.S1_at	Os.46569.1.S1_at
Os.47541.1.S1_x_at	Os.46577.1.S1_at
Os.4756.1.S1_at	Os.46584.1.S1_at
Os.47568.1.A1_s_at	Os.46613.1.S1_s_at
Os.47631.1.S1_at	Os.46616.1.S1_x_at
Os.47651.1.S1_s_at	Os.46618.1.S1_at
Os.47703.1.S1_at	Os.46638.1.S1_at
Os.47706.2.A1_at	Os.46642.1.S1_at
Os.47709.1.A1_s_at	Os.46657.1.A1_at
Os.47842.1.A1_s_at	Os.4666.1.S1_at
Os.4785.1.S1_at	Os.4671.2.S1_a_at
Os.47859.1.S1_at	Os.46725.1.S1_at
Os.47892.1.S1_at	Os.46760.1.S1_at
Os.47920.1.S1_at	Os.4679.1.S1_at
Os.47929.1.S1_at	Os.46810.1.S1_at
Os.47934.1.S1_at	Os.46823.1.S1_at
Os.47934.1.S1_x_at	Os.46849.1.S1_at
Os.47959.1.S1_at	Os.46869.1.A1_at
Os.47968.2.A1_at	Os.46869.2.S1_x_at
Os.4799.1.S1_at	Os.46881.1.S1_at
Os.48026.1.A1_at	Os.4690.1.S1_at
Os.48027.1.S1_at	Os.46909.1.S1_at
Os.48027.1.S1_x_at	Os.46924.1.S1_at
Os.48068.1.S1_at	Os.46941.1.S1_s_at
Os.48068.1.S1_x_at	Os.4695.1.S1_s_at
Os.48089.1.S1_at	Os.4696.1.S1_at
Os.48090.1.S1_at	Os.4697.1.S1_at
Os.48092.1.A1_at	Os.4700.1.S1_at
Os.48093.1.S1_at	Os.47036.1.S1_s_at
Os.48153.2.A1_s_at	Os.4706.1.S1_a_at
Os.48155.1.S1_at	Os.4708.1.S1_at
Os.48334.1.S1_at	Os.4709.1.S1_a_at
Os.48500.1.A1_s_at	Os.4715.1.S1_at
Os.48521.1.S1_at	Os.4716.1.S1_at
Os.48545.1.S1_at	Os.4725.1.S1_at
Os.48621.1.S1_at	Os.47310.1.S1_at
Os.48636.1.S1_at	Os.47333.1.S1_at
Os.48661.1.S1_at	Os.47373.1.S1_at
Os.48715.1.A1_x_at	Os.47405.1.A1_s_at
Os.48761.1.S1_at	Os.47445.1.S1_at
Os.48899.1.S1_at	Os.47446.1.S1_at
Os.48911.1.A1_s_at	Os.4748.1.S1_at
Os.48948.1.S1_x_at	Os.47508.1.A1_at
Os.49042.1.A1_s_at	Os.47623.1.A1_at
Os.49078.1.S1_at	Os.47660.1.S1_s_at
Os.49078.2.S1_x_at	Os.4767.2.S1_x_at
Os.49079.1.A1_at	Os.47702.1.S1_at
Os.49099.1.S1_at	Os.47722.1.S1_at
Os.49127.1.S1_at	Os.47730.1.S1_x_at
Os.49130.2.S1_at	Os.4779.1.S1_at
Os.49151.1.S1_at	Os.47814.1.A1_s_at
Os.49166.1.S1_s_at	Os.47897.1.S1_at
Os.49169.1.S1_at	Os.47946.1.S1_s_at
Os.49171.1.A1_x_at	Os.47947.1.A1_at
Os.49204.1.S1_x_at	Os.47949.1.S1_a_at
Os.49222.1.S1_at	Os.47988.1.S1_at
Os.49243.1.S1_x_at	Os.48002.1.A1_x_at
Os.49250.1.S1_at	Os.48024.1.A1_at
Os.49251.1.S1_at	Os.48024.1.A1_x_at
Os.49267.1.S1_at	Os.48047.1.S1_at
Os.49292.1.S1_at	Os.48061.1.A1_x_at
Os.49300.1.S1_at	Os.48074.1.A1_at
Os.49307.1.S1_at	Os.48079.1.S1_at
Os.49312.1.A1_at	Os.48273.1.A1_s_at
Os.49320.1.S1_at	Os.48275.1.S1_at
Os.49320.1.S1_s_at	Os.48290.1.A1_at
Os.49330.1.S1_at	Os.48426.1.A1_at
Os.49332.1.S1_at	Os.48521.1.S1_at
Os.49341.1.S1_x_at	Os.48695.1.S1_s_at
Os.49347.1.S1_at	Os.48695.1.S1_x_at
Os.49360.1.S1_x_at	Os.48829.1.A1_at
Os.49360.1.S2_at	Os.48915.1.S1_at
Os.49360.2.S1_at	Os.48917.1.A1_at
Os.49366.1.S1_at	Os.48948.1.S1_at
Os.49380.1.S1_s_at	Os.48986.1.S1_s_at
Os.49383.1.S1_x_at	Os.49006.1.S1_at
Os.49385.1.S1_at	Os.4902.2.S1_at
Os.49395.1.S1_at	Os.49050.1.S1_at
Os.49396.1.S2_at	Os.49118.1.S1_at
Os.49396.2.S1_x_at	Os.49123.1.S1_at
Os.49419.1.S1_at	Os.49144.1.S1_s_at
Os.49419.2.S1_at	Os.4917.1.S1_at
Os.49437.1.S1_at	Os.49191.1.S1_at
Os.49439.1.S1_at	Os.49193.1.S1_at
Os.49447.1.S1_at	Os.49208.1.S1_at
Os.49463.1.S1_at	Os.49233.1.S1_at
Os.49466.1.S1_at	Os.49245.1.S1_at
Os.49484.1.S1_x_at	Os.49268.1.S1_at
Os.49499.1.A1_at	Os.49344.1.S1_at
Os.49499.1.S1_at	Os.49358.1.S1_at
Os.49502.1.S1_at	Os.49364.1.A1_at
Os.49504.1.S1_at	Os.49364.1.A1_x_at
Os.4953.2.S1_x_at	Os.49365.1.S1_at
Os.49535.1.A1_at	Os.49384.1.A1_at
Os.49562.1.A1_at	Os.49400.1.S1_s_at
Os.49570.1.S1_at	Os.4940.1.S1_at
Os.49580.1.S1_at	Os.49409.1.S1_s_at
Os.49601.1.S1_at	Os.49411.1.S1_at
Os.49624.1.S1_at	Os.49413.1.A1_x_at
Os.49627.1.S1_at	Os.49446.1.S1_at
Os.49629.1.S1_at	Os.49459.1.S1_at
Os.49684.1.S1_at	Os.49473.1.S1_at
Os.49684.1.S1_x_at	Os.49479.1.S1_at
Os.49738.1.S1_at	Os.49485.1.S1_at
Os.49743.1.S1_at	Os.49526.1.S1_a_at
Os.49771.1.S1_at	Os.49529.1.S1_at
Os.49778.1.S1_at	Os.49564.1.S1_at
Os.49792.1.S1_x_at	Os.49571.1.S1_at
Os.49801.1.S1_s_at	Os.49576.1.S1_at
Os.49831.1.S1_at	Os.49583.1.S1_at
Os.49869.1.S1_at	Os.49596.1.S1_at
Os.49881.1.S1_at	Os.49652.1.S1_at
Os.49908.2.A1_at	Os.49658.1.S1_at
Os.49927.1.S1_at	Os.49667.1.S1_at
Os.49931.1.S1_at	Os.49705.1.S1_at
Os.49936.1.S1_at	Os.4974.1.S1_at
Os.49940.1.S1_at	Os.49743.1.S1_at
Os.49941.1.S1_at	Os.49761.1.S1_at
Os.49942.1.S1_at	Os.49770.1.S1_s_at
Os.49942.1.S2_at	Os.49792.1.S1_x_at
Os.49948.1.S1_at	Os.49803.1.S1_at
Os.49948.1.S2_at	Os.49819.1.S1_at
Os.49948.2.S1_x_at	Os.49826.1.S1_at
Os.49979.1.S1_at	Os.49833.1.S2_at
Os.49981.1.A1_at	Os.49856.1.S1_at
Os.49982.1.S1_at	Os.4986.1.S1_at
Os.49984.1.S1_at	Os.49889.1.S1_at
Os.49998.1.S1_at	Os.49917.1.S1_at
Os.50006.1.S2_at	Os.49997.1.S1_at
Os.50127.1.S1_at	Os.50008.1.S1_at
Os.50179.1.S1_at	Os.50024.1.S1_at
Os.50200.1.S1_at	Os.50120.1.S1_at
Os.50209.1.S1_at	Os.5012.1.S1_at
Os.50215.1.S1_at	Os.50175.1.S1_at
Os.50216.1.S1_at	Os.50175.2.S1_at
Os.50222.1.S1_at	Os.50228.1.S1_at
Os.50240.1.S1_at	Os.50246.1.S1_at
Os.50246.1.S2_at	Os.50273.1.S1_at
Os.50256.1.S1_at	Os.50292.1.S1_at
Os.50270.1.S1_at	Os.5031.1.S1_at
Os.50299.1.S1_at	Os.50350.1.S1_at
Os.50301.1.S1_at	Os.50394.1.S1_at
Os.50340.1.S1_at	Os.50422.1.S1_at
Os.50349.2.S1_at	Os.50476.1.S1_at
Os.50368.1.S1_at	Os.50498.1.S1_at
Os.50374.1.S1_at	Os.50529.1.S1_x_at
Os.50383.1.S1_at	Os.5053.1.S1_at
Os.50399.1.S1_at	Os.50553.1.S1_at
Os.50406.1.S1_x_at	Os.50568.1.S1_x_at
Os.50407.1.S1_at	Os.50587.1.S1_at
Os.50411.1.S1_at	Os.50612.1.A1_at
Os.50412.1.S1_at	Os.50650.3.S1_at
Os.50414.1.S1_at	Os.50659.1.S1_at
Os.50454.1.S1_at	Os.5066.1.S1_at
Os.50454.1.S1_x_at	Os.50702.1.A1_at
Os.50454.1.S2_at	Os.50702.1.S1_at
Os.5049.1.S1_at	Os.50721.1.A1_at
Os.50496.1.S1_at	Os.50721.1.S1_at
Os.50508.1.S1_at	Os.5072.1.S1_at
Os.50512.1.S1_at	Os.50736.1.S1_at
Os.50518.1.S2_at	Os.50776.1.S1_at
Os.50537.1.S1_at	Os.50810.1.S1_x_at
Os.50540.1.S1_at	Os.50813.1.S1_at
Os.50550.1.S1_at	Os.50816.1.S1_at
Os.50564.2.S1_at	Os.50820.1.S1_at
Os.50571.1.A1_at	Os.50847.1.S1_at
Os.50607.1.S1_at	Os.50860.1.S1_at
Os.50614.1.S1_at	Os.50876.1.S1_at
Os.50614.2.S1_x_at	Os.50881.1.S1_x_at
Os.50616.1.S1_x_at	Os.50888.1.S1_at
Os.50744.1.S1_at	Os.50893.1.S1_at
Os.50786.1.S1_at	Os.50903.2.S1_x_at
Os.50789.1.S1_x_at	Os.50921.1.S1_at
Os.50800.1.S1_at	Os.50941.1.S1_at
Os.50806.1.A1_at	Os.50950.1.S1_x_at
Os.50810.1.S1_x_at	Os.50951.1.S1_at
Os.50841.1.S1_at	Os.50956.1.S1_at
Os.50888.1.S1_at	Os.50971.1.S1_at
Os.50893.1.S1_at	Os.50995.1.S1_at
Os.50897.1.S1_at	Os.5101.1.S1_at
Os.50927.1.S1_at	Os.51023.1.S1_at
Os.50949.2.S1_at	Os.51092.1.S1_at
Os.50949.2.S1_x_at	Os.51098.1.S1_at
Os.50966.1.S1_at	Os.51103.1.S1_s_at
Os.50991.1.S1_at	Os.51206.1.S1_at
Os.51022.1.A1_at	Os.51209.1.S1_at
Os.51026.1.S1_at	Os.51227.1.S1_s_at
Os.51026.1.S1_x_at	Os.51227.1.S1_x_at
Os.51029.1.S1_at	Os.51245.1.S1_at
Os.51030.1.S1_at	Os.51299.1.S1_at
Os.51059.1.A1_at	Os.51343.1.S1_at
Os.51121.1.S1_x_at	Os.51371.1.S1_at
Os.51135.1.S1_at	Os.51394.1.S1_at
Os.51159.1.S1_at	Os.51406.1.S1_at
Os.51175.1.S1_x_at	Os.51422.1.S1_at
Os.51191.1.S1_x_at	Os.51431.1.S1_at
Os.51210.1.S1_at	Os.51502.1.S1_at
Os.51234.1.S1_at	Os.51511.1.S1_at
Os.51250.1.S1_at	Os.51521.1.S2_at
Os.51251.1.S1_at	Os.51529.1.S1_at
Os.51264.1.S1_at	Os.51595.1.S1_at
Os.51264.1.S1_x_at	Os.51599.2.S1_at
Os.51344.1.S1_at	Os.51635.1.A1_at
Os.51351.1.S1_at	Os.51685.1.S1_s_at
Os.51356.1.S1_at	Os.51690.1.S1_at
Os.51358.1.S1_at	Os.51694.1.S1_at
Os.5138.1.A1_a_at	Os.51701.1.S1_at
Os.51400.1.S1_at	Os.51728.1.S1_at
Os.51439.1.S1_at	Os.51730.1.A1_s_at
Os.51488.1.S1_at	Os.51737.1.S1_x_at
Os.51498.1.S1_at	Os.51775.1.S1_at
Os.51501.1.S1_at	Os.51775.1.S1_x_at
Os.51513.1.S1_at	Os.51778.1.S1_at
Os.51630.1.A1_at	Os.51785.1.S1_at
Os.51651.1.A1_at	Os.51809.1.S1_at
Os.51653.1.S1_at	Os.51817.1.S1_x_at
Os.51685.1.S1_at	Os.51848.1.S1_x_at
Os.51695.1.S1_at	Os.51928.1.S1_at
Os.51701.1.S1_at	Os.51933.1.S1_at
Os.51702.1.S1_at	Os.5199.2.S1_x_at
Os.51724.1.S1_at	Os.52029.1.S1_at
Os.51751.1.S1_at	Os.52057.1.S1_at
Os.51755.1.S1_at	Os.52106.2.S1_at
Os.51756.1.A1_at	Os.52130.1.S1_at
Os.51757.1.S1_at	Os.5213.1.S1_at
Os.51772.1.S1_at	Os.52133.1.S1_at
Os.51773.1.S1_at	Os.52136.1.S1_at
Os.51784.1.S1_at	Os.5214.1.S2_at
Os.51787.1.S1_at	Os.52144.1.S1_at
Os.51801.1.S1_at	Os.52147.1.S1_at
Os.51812.1.S1_at	Os.52159.1.S1_at
Os.51813.1.S1_at	Os.52194.1.S1_at
Os.51813.1.S2_at	Os.52202.1.S1_at
Os.51817.1.S1_at	Os.52235.1.S1_at
Os.51845.1.S1_x_at	Os.52245.1.S1_at
Os.51874.1.S1_at	Os.52261.1.S1_at
Os.51878.1.S1_at	Os.52300.1.S1_at
Os.51917.1.S1_at	Os.52330.1.S1_at
Os.51924.1.S1_at	Os.52364.1.S1_at
Os.51957.1.S1_at	Os.52433.1.S1_at
Os.51985.1.S1_at	Os.52435.1.S1_at
Os.51985.1.S2_at	Os.52459.1.S1_at
Os.52079.1.S1_at	Os.52476.1.S2_at
Os.52083.1.S1_at	Os.52483.1.S1_at
Os.52119.1.A1_at	Os.52488.1.S1_at
Os.52126.1.S1_at	Os.52490.1.S1_at
Os.52145.1.S1_at	Os.52508.1.S1_at
Os.52152.1.S1_at	Os.52527.1.S1_s_at
Os.52163.1.S1_at	Os.52533.1.S1_at
Os.52165.1.S1_at	Os.52535.1.S1_at
Os.52178.1.S1_at	Os.52535.1.S1_x_at
Os.52179.1.S1_at	Os.52536.1.S1_at
Os.52195.1.S1_at	Os.52549.1.S1_s_at
Os.52217.1.S1_at	Os.52556.1.S1_at
Os.52234.1.S1_at	Os.52558.1.S1_at
Os.52240.1.S1_at	Os.52563.2.S1_x_at
Os.52262.1.S1_at	Os.52580.1.S1_at
Os.52304.1.S1_at	Os.52593.1.S1_s_at
Os.52305.1.S1_at	Os.52627.1.S1_at
Os.52305.2.S1_x_at	Os.5263.1.S1_x_at
Os.52313.1.S1_x_at	Os.5263.2.S1_x_at
Os.52326.1.S1_at	Os.52682.1.S1_at
Os.52344.1.S1_at	Os.52689.1.S1_at
Os.52347.1.S1_at	Os.52691.1.S1_at
Os.52349.1.A1_at	Os.52694.1.S1_at
Os.52352.1.S1_at	Os.5271.1.S1_at
Os.52363.1.S1_x_at	Os.52720.1.S1_at
Os.52381.1.S1_at	Os.52770.1.S1_at
Os.52388.1.S1_x_at	Os.52770.2.S1_at
Os.52394.1.S1_x_at	Os.52796.2.S1_x_at
Os.52394.2.S1_at	Os.52814.1.S1_at
Os.52395.1.S1_at	Os.5282.1.S1_a_at
Os.52395.1.S1_x_at	Os.52835.1.S1_at
Os.52396.1.S1_at	Os.52849.1.S1_x_at
Os.52406.1.S1_at	Os.52892.1.S1_at
Os.52410.1.S1_at	Os.5295.1.S1_at
Os.5242.1.S1_at	Os.52963.2.S1_at
Os.52423.1.S1_at	Os.5297.1.S1_at
Os.52431.1.S1_at	Os.5299.2.S1_a_at
Os.52431.1.S2_at	Os.52993.1.S1_at
Os.52462.1.S1_at	Os.53009.1.A1_x_at
Os.52464.1.S1_at	Os.53017.1.S1_at
Os.5247.1.S1_at	Os.53027.1.S1_at
Os.52495.1.S1_at	Os.53042.1.S1_at
Os.52497.1.S1_at	Os.53117.1.S1_x_at
Os.52498.1.S1_at	Os.53129.1.S1_at
Os.52499.1.S1_at	Os.53129.1.S1_x_at
Os.52501.1.S1_x_at	Os.5313.1.S1_at
Os.52502.1.S1_at	Os.53148.1.S1_at
Os.52503.1.S1_at	Os.53159.1.S1_s_at
Os.52514.1.S1_x_at	Os.53192.1.S1_s_at
Os.52528.1.S1_at	Os.53203.1.S1_at
Os.52534.1.S1_at	Os.53208.1.S1_at
Os.52546.1.S1_at	Os.53243.1.S1_x_at
Os.52566.1.S1_at	Os.53296.1.S1_at
Os.52581.1.S1_at	Os.53310.1.S1_at
Os.52587.1.S1_at	Os.53355.1.S1_s_at
Os.52601.1.S1_at	Os.53358.1.S1_at
Os.52617.1.S1_at	Os.53377.1.S1_at
Os.52622.1.S1_at	Os.53395.1.S1_at
Os.52634.1.S1_at	Os.53403.1.S1_s_at
Os.52634.2.S1_x_at	Os.53428.1.S1_at
Os.52639.1.S1_at	Os.53442.1.S1_at
Os.52653.1.S1_at	Os.53493.1.S1_at
Os.52654.1.S1_at	Os.53546.1.S1_s_at
Os.52659.1.S1_at	Os.5355.1.S1_at
Os.52672.1.S1_at	Os.53568.1.S1_at
Os.52689.1.S2_at	Os.53570.1.S1_at
Os.52707.1.S1_at	Os.53589.1.S1_at
Os.52728.1.S1_at	Os.5360.2.S1_at
Os.52736.1.S1_at	Os.53627.1.S1_at
Os.52760.1.S1_at	Os.53645.1.S1_at
Os.52807.1.S1_at	Os.53650.1.S1_at
Os.52821.1.S1_at	Os.53655.1.A1_at
Os.52824.1.S1_at	Os.53660.1.S1_at
Os.52841.1.S1_at	Os.5367.1.S1_at
Os.52847.1.S1_at	Os.53679.1.S1_s_at
Os.52854.1.S1_at	Os.53708.1.S1_at
Os.52860.1.A1_at	Os.53717.1.S1_at
Os.5291.1.S1_at	Os.53718.1.A1_at
Os.52918.1.S1_at	Os.53728.1.S1_at
Os.52921.1.S1_at	Os.5373.1.S1_at
Os.52948.1.S1_at	Os.53771.1.A2_at
Os.52949.1.S1_at	Os.5378.2.S1_at
Os.52957.1.S1_at	Os.53784.1.S1_at
Os.52959.1.S1_at	Os.53846.1.S1_at
Os.52963.1.S1_at	Os.53865.1.S1_at
Os.53031.1.S1_at	Os.53870.1.A1_at
Os.53036.1.S1_at	Os.53880.1.S1_at
Os.53043.1.S1_at	Os.53888.1.S1_at
Os.53055.1.S1_at	Os.53889.1.S1_at
Os.53089.1.S1_at	Os.5390.1.S1_at
Os.53115.1.S1_at	Os.53936.1.S1_at
Os.53128.1.S1_at	Os.53976.1.S1_at
Os.53129.1.S1_x_at	Os.54008.1.S1_at
Os.53130.1.S1_at	Os.54064.1.S1_at
Os.53174.1.A1_s_at	Os.54080.1.S1_at
Os.53181.1.S1_at	Os.5409.1.S1_a_at
Os.53210.1.S1_at	Os.54115.1.S1_at
Os.532.1.S1_s_at	Os.54124.1.S2_at
Os.53256.1.S1_at	Os.54130.1.S1_at
Os.53261.1.S1_at	Os.54186.1.S1_at
Os.53304.1.S1_at	Os.54188.1.S1_at
Os.5331.1.S1_at	Os.54247.1.S1_at
Os.53326.1.S1_at	Os.54281.1.S1_at
Os.53334.2.S1_x_at	Os.54377.1.S1_at
Os.53353.1.S1_at	Os.54420.1.S1_at
Os.53363.1.S1_at	Os.54420.1.S1_x_at
Os.53376.1.S1_at	Os.54440.1.S1_at
Os.53406.1.A1_at	Os.54454.1.S1_at
Os.53417.1.S2_at	Os.54493.1.S1_at
Os.53421.1.S1_at	Os.5450.1.S1_at
Os.53511.1.S1_at	Os.54579.1.S1_s_at
Os.53535.1.S1_at	Os.54656.1.S1_at
Os.53559.1.S1_at	Os.5467.1.S1_at
Os.53559.1.S1_x_at	Os.54681.1.S1_at
Os.536.1.S1_at	Os.54723.1.S1_at
Os.5363.1.S1_at	Os.54801.1.A1_at
Os.53661.1.S1_at	Os.54869.1.S1_at
Os.53661.1.S1_s_at	Os.54926.1.S1_at
Os.53697.1.S1_at	Os.54927.1.S1_at
Os.53706.1.S1_at	Os.55078.1.S1_at
Os.53713.1.S1_at	Os.55098.1.S1_at
Os.5372.1.S1_at	Os.55126.1.A1_at
Os.53742.1.S1_at	Os.55263.1.S1_at
Os.5376.1.S1_at	Os.55298.1.S1_at
Os.53775.1.S1_at	Os.55340.1.S1_at
Os.53777.1.S1_at	Os.55357.1.S1_at
Os.53790.1.S1_at	Os.5538.1.S1_at
Os.53792.1.S1_at	Os.55402.1.S1_at
Os.53822.1.S1_x_at	Os.55444.1.S1_at
Os.53823.1.S1_at	Os.55461.1.S1_at
Os.53828.1.S1_at	Os.55462.1.S1_at
Os.53855.1.S1_at	Os.55491.1.S1_at
Os.53868.1.S1_at	Os.55512.1.S1_at
Os.53868.1.S1_s_at	Os.55524.1.S1_at
Os.53875.1.S1_at	Os.55534.1.A1_at
Os.53912.1.S1_x_at	Os.5560.1.S1_at
Os.53944.1.A1_s_at	Os.55612.1.S1_at
Os.53962.1.S1_at	Os.55636.1.S1_at
Os.53965.1.S1_at	Os.55638.1.S1_at
Os.54023.1.S1_at	Os.5565.1.S1_at
Os.54026.1.S1_at	Os.5568.1.S1_at
Os.54037.1.S1_s_at	Os.55740.1.S1_at
Os.54038.1.S1_at	Os.5577.1.S1_at
Os.54039.1.S1_at	Os.55936.1.S1_at
Os.54053.1.S1_at	Os.5594.1.S1_at
Os.54053.2.S1_at	Os.56119.1.S1_at
Os.54070.1.S1_at	Os.56191.1.S1_at
Os.54074.1.S1_at	Os.5622.1.S1_at
Os.54084.1.S1_at	Os.56226.1.S1_at
Os.5410.1.S1_at	Os.56234.1.S1_at
Os.54109.1.S1_at	Os.56237.1.S1_at
Os.54112.1.S1_at	Os.56265.1.S1_at
Os.54117.1.S1_at	Os.56341.1.S1_at
Os.54140.1.S1_at	Os.5650.1.S1_at
Os.54142.1.S1_at	Os.5660.1.S1_at
Os.54172.1.S1_at	Os.5661.1.S1_s_at
Os.54199.1.S1_at	Os.5687.1.S1_at
Os.54228.1.S1_at	Os.56891.1.S1_at
Os.54243.1.S1_at	Os.56892.1.S1_at
Os.54257.1.S1_at	Os.56903.1.S1_at
Os.54274.1.S1_at	Os.56954.1.S1_at
Os.54278.1.S1_x_at	Os.56959.1.S1_at
Os.54280.1.S1_at	Os.56964.1.S1_at
Os.54295.1.S1_at	Os.56977.1.S1_at
Os.54333.1.S1_at	Os.57132.1.S1_at
Os.5434.1.S1_at	Os.57142.1.S1_at
Os.54352.1.S1_at	Os.57169.1.S1_at
Os.54366.1.S1_at	Os.57181.1.S1_at
Os.54372.1.S1_at	Os.57197.1.S1_at
Os.54372.1.S2_at	Os.57297.1.S1_at
Os.54380.1.S1_at	Os.57347.1.S1_at
Os.54389.1.S1_at	Os.57435.1.S1_x_at
Os.54408.1.S1_at	Os.57449.1.S1_x_at
Os.54408.1.S1_x_at	Os.57452.1.S1_x_at
Os.54413.1.S1_at	Os.57477.1.A1_at
Os.5446.1.S1_at	Os.57477.1.S1_x_at
Os.5446.2.A1_at	Os.57506.1.S1_at
Os.54473.1.S1_at	Os.57519.1.A1_at
Os.54482.1.S1_at	Os.57519.1.S1_x_at
Os.54482.1.S1_x_at	Os.57557.1.S1_at
Os.54486.1.S1_at	Os.57568.1.S1_at
Os.54513.1.S1_at	Os.57569.2.A1_s_at
Os.54541.1.S1_at	Os.5768.1.S1_at
Os.54560.1.S1_x_at	Os.5813.1.S1_at
Os.54561.1.S1_at	Os.5817.1.S1_at
Os.54572.1.S1_at	Os.5842.1.S1_at
Os.54572.1.S1_x_at	Os.5917.1.S1_a_at
Os.54585.1.S1_at	Os.5974.1.A1_at
Os.54648.1.S1_at	Os.6009.3.S1_a_at
Os.54722.1.S1_at	Os.6070.1.A1_at
Os.54756.1.S1_at	Os.6165.1.S1_a_at
Os.54794.1.S1_at	Os.6170.1.S1_at
Os.54813.1.S1_at	Os.6199.2.A1_at
Os.54847.1.S1_at	Os.6207.1.S1_s_at
Os.54865.1.S1_at	Os.6224.2.S1_at
Os.54898.1.S1_at	Os.6230.1.S1_at
Os.54917.1.S1_at	Os.623.2.S1_x_at
Os.54961.1.S1_at	Os.623.3.S1_x_at
Os.55052.1.S1_at	Os.6256.2.S1_at
Os.5525.1.S1_at	Os.6267.1.S1_at
Os.55296.1.S1_at	Os.6282.1.S1_at
Os.5530.1.S1_at	Os.6313.1.S1_at
Os.5530.2.S1_a_at	Os.6345.1.S1_at
Os.55389.1.S1_at	Os.6354.1.S1_at
Os.55393.2.S1_at	Os.6354.1.S1_s_at
Os.5540.1.A1_at	Os.6376.1.S1_at
Os.5540.2.S1_at	Os.6512.1.S1_at
Os.55575.1.S1_at	Os.6517.1.S1_at
Os.55600.1.S1_at	Os.6567.1.S1_at
Os.5562.1.S1_at	Os.6594.1.S1_at
Os.55630.1.S1_at	Os.6596.1.S1_at
Os.55632.1.S1_at	Os.6680.1.S1_at
Os.55667.1.S1_at	Os.6728.1.S1_at
Os.5568.1.S1_s_at	Os.6728.2.S1_x_at
Os.55713.1.S1_at	Os.6731.1.S1_at
Os.55731.1.S2_at	Os.6732.1.S1_a_at
Os.55952.1.S1_at	Os.6786.1.S1_a_at
Os.56019.1.S1_at	Os.6789.1.S1_at
Os.56031.1.S1_at	Os.681.2.S1_x_at
Os.56050.1.S1_at	Os.6823.1.S1_at
Os.56053.1.S1_at	Os.6864.1.S1_at
Os.56066.1.S1_at	Os.6868.1.S1_at
Os.56098.1.S1_at	Os.6976.1.S1_s_at
Os.56098.1.S1_x_at	Os.6976.2.A1_at
Os.56107.1.S1_at	Os.6998.1.S1_at
Os.56110.1.S1_at	Os.7044.1.S1_at
Os.56120.1.S1_at	Os.7101.1.S1_at
Os.5614.1.S1_at	Os.7114.1.S1_s_at
Os.5614.1.S1_x_at	Os.7130.2.S1_x_at
Os.56170.1.S1_at	Os.7164.1.S1_at
Os.56252.1.S1_at	Os.7170.2.A1_at
Os.56260.1.S1_at	Os.7216.1.S1_at
Os.56260.1.S1_x_at	Os.7253.1.S1_at
Os.5630.1.S1_at	Os.7285.1.S1_at
Os.5630.1.S1_s_at	Os.7297.1.S1_at
Os.56320.1.S1_at	Os.7308.1.S2_x_at
Os.56348.1.S1_at	Os.7308.2.S1_at
Os.56355.1.S1_at	Os.7328.1.S1_at
Os.56370.1.S1_at	Os.7348.1.S1_a_at
Os.5644.1.S1_at	Os.7348.2.S1_x_at
Os.5680.1.S1_at	Os.7441.1.S1_at
Os.5704.1.S1_at	Os.7475.1.S1_at
Os.57049.1.S1_at	Os.7478.1.S1_at
Os.57116.1.S1_at	Os.7478.2.S1_x_at
Os.57138.1.S1_at	Os.7481.1.S1_at
Os.57155.1.S1_at	Os.7484.1.S1_at
Os.57166.1.S1_at	Os.7513.1.S1_at
Os.57176.1.S1_at	Os.7582.1.S1_at
Os.57304.1.S1_at	Os.7589.1.S1_at
Os.57332.1.S1_at	Os.7595.1.S1_at
Os.57383.1.S1_at	Os.7609.1.S1_at
Os.57456.1.S1_x_at	Os.7618.1.S1_at
Os.57529.1.S1_at	Os.7637.1.S1_at
Os.57533.1.S1_at	Os.7707.1.S1_at
Os.57536.1.S1_at	Os.7711.1.S1_at
Os.57563.1.S1_s_at	Os.7733.1.S2_at
Os.5807.1.S1_at	Os.7779.1.S1_x_at
Os.5818.1.S1_at	Os.778.1.S1_at
Os.5818.1.S1_x_at	Os.778.2.S1_x_at
Os.5846.1.S1_at	Os.7802.2.S1_at
Os.5876.1.S1_x_at	Os.7813.1.S1_at
Os.5876.2.S1_at	Os.7817.1.A1_s_at
Os.5882.1.S1_at	Os.7826.1.S1_a_at
Os.5962.1.S1_at	Os.7831.1.S1_at
Os.6020.1.S1_at	Os.7853.1.S1_at
Os.6075.1.S1_at	Os.7853.3.S1_at
Os.6075.1.S2_at	Os.7853.3.S1_x_at
Os.6118.1.S1_at	Os.7853.4.S1_at
Os.6129.1.S1_at	Os.7861.1.S1_at
Os.6148.1.S1_at	Os.7883.1.A1_at
Os.6177.1.S2_a_at	Os.7902.1.S1_at
Os.6177.3.S1_at	Os.7911.1.S1_at
Os.6206.1.S1_x_at	Os.7927.1.S1_a_at
Os.6206.2.S1_x_at	Os.7927.1.S1_at
Os.6251.1.S1_at	Os.7944.1.S1_at
Os.6268.1.S1_at	Os.7947.1.S1_a_at
Os.6287.1.S1_at	Os.7947.1.S1_x_at
Os.6325.1.A1_at	Os.8018.2.S1_a_at
Os.6343.1.S1_at	Os.8018.3.S1_a_at
Os.6557.1.S1_s_at	Os.8020.1.S1_at
Os.6584.1.S1_at	Os.8026.1.S1_at
Os.6585.1.S1_at	Os.8044.1.S1_x_at
Os.6723.1.S1_at	Os.8045.1.S1_at
Os.6723.1.S1_s_at	Os.8052.1.S1_at
Os.681.1.S1_at	Os.8061.1.S1_at
Os.681.1.S1_x_at	Os.8064.1.S1_at
Os.6843.1.S1_at	Os.8112.1.S1_at
Os.6867.1.S1_x_at	Os.8118.1.S1_at
Os.6869.1.S1_at	Os.8136.1.A1_at
Os.6869.1.S1_s_at	Os.8150.2.S1_x_at
Os.6898.1.S1_at	Os.8188.1.S1_s_at
Os.7002.1.S1_at	Os.820.1.S1_s_at
Os.7017.1.S1_at	Os.8217.1.S1_at
Os.7064.1.S1_s_at	Os.8260.1.S1_at
Os.7070.1.S1_at	Os.8273.1.S1_s_at
Os.7070.1.S2_at	Os.8279.1.S1_at
Os.7074.1.S1_at	Os.8316.1.S1_at
Os.7176.3.S1_x_at	Os.8317.1.S1_at
Os.7185.1.S1_a_at	Os.8367.1.S1_at
Os.7185.2.S1_a_at	Os.8383.1.S1_at
Os.7202.1.S1_at	Os.8390.1.S1_s_at
Os.7218.1.S2_at	Os.8427.1.S1_s_at
Os.7244.1.S1_at	Os.8465.1.S1_a_at
Os.7262.1.S1_at	Os.8499.1.S1_a_at
Os.7265.1.S1_at	Os.8532.1.S1_at
Os.7272.1.S1_at	Os.8545.1.S1_at
Os.7279.2.S1_at	Os.8545.1.S1_s_at
Os.7279.2.S1_x_at	Os.8558.1.S1_at
Os.7279.3.S1_at	Os.8559.1.S1_at
Os.7292.1.S1_at	Os.8567.1.S1_at
Os.7304.1.S1_at	Os.8642.4.S1_x_at
Os.7313.1.S1_at	Os.8721.1.S1_at
Os.7347.1.S1_at	Os.8753.1.S1_at
Os.7388.1.S1_s_at	Os.8767.1.S1_at
Os.7388.2.S1_x_at	Os.8767.1.S1_x_at
Os.7395.1.S1_s_at	Os.8773.1.S1_a_at
Os.7429.1.S1_at	Os.8778.1.S1_a_at
Os.7463.1.S1_at	Os.8821.1.S1_at
Os.7468.1.S1_at	Os.8840.1.S1_at
Os.7507.1.S1_at	Os.8842.1.S1_at
Os.7514.1.S1_at	Os.8847.1.S1_at
Os.7525.1.S1_at	Os.8850.1.S1_x_at
Os.7526.1.S1_at	Os.8861.1.S1_x_at
Os.7590.1.S1_at	Os.8864.1.S1_at
Os.7603.1.S1_at	Os.8868.1.S1_at
Os.7658.1.S1_x_at	Os.8895.1.S1_at
Os.7658.2.S1_at	Os.8919.1.S1_at
Os.7680.1.S1_at	Os.8931.1.S1_x_at
Os.7697.1.S1_at	Os.8931.2.S1_at
Os.7726.1.S1_at	Os.8938.1.S1_at
Os.7776.1.S1_at	Os.8940.1.S1_at
Os.7819.1.S1_at	Os.8961.1.S1_s_at
Os.7926.1.S1_at	Os.8987.1.S1_at
Os.7927.1.S1_at	Os.8991.1.S1_at
Os.7929.1.S1_a_at	Os.9024.1.S1_at
Os.7929.2.S1_a_at	Os.9025.2.S1_at
Os.7929.4.S1_x_at	Os.9027.1.S1_at
Os.7929.5.S1_at	Os.9101.1.S1_at
Os.7935.1.S1_at	Os.9137.1.S1_at
Os.7935.1.S1_x_at	Os.9175.1.S1_at
Os.7935.2.S1_x_at	Os.9188.1.S1_at
Os.7940.1.S1_at	Os.9188.1.S1_x_at
Os.8016.1.S1_a_at	Os.9191.1.S1_s_at
Os.8044.1.S1_at	Os.9193.1.S1_at
Os.8044.2.S1_at	Os.9193.1.S1_s_at
Os.8101.1.S1_at	Os.9222.1.S1_at
Os.8192.1.S1_at	Os.9253.1.S1_s_at
Os.8199.1.S1_at	Os.9264.1.S1_at
Os.8207.1.S1_at	Os.9280.1.S1_a_at
Os.8248.1.S1_at	Os.9295.1.S1_at
Os.8248.1.S1_x_at	Os.9296.1.A1_at
Os.8248.2.S1_x_at	Os.9303.1.S1_at
Os.8272.1.S1_s_at	Os.9309.1.S1_at
Os.8326.1.S1_at	Os.9312.1.S1_at
Os.8448.1.S1_at	Os.9316.1.S1_at
Os.8550.1.S1_x_at	Os.9334.1.S1_at
Os.8553.1.S1_at	Os.9355.1.S1_at
Os.8576.1.S1_at	Os.9363.2.S1_x_at
Os.8626.3.S1_s_at	Os.9382.1.S1_at
Os.8629.1.S1_x_at	Os.9385.1.S1_at
Os.8761.2.S1_at	Os.9405.1.S1_at
Os.8761.3.S1_x_at	Os.942.1.S1_at
Os.8794.1.S1_at	Os.9424.1.S1_at
Os.8799.1.S1_at	Os.9459.1.S1_at
Os.8825.4.S1_x_at	Os.9466.1.S1_a_at
Os.8888.1.S1_at	Os.9468.1.S1_at
Os.8907.1.S1_at	Os.9486.1.S1_at
Os.8923.1.A1_at	Os.9489.1.S1_s_at
Os.9011.1.S1_at	Os.9489.1.S1_x_at
Os.9022.1.S1_at	Os.9496.1.S1_at
Os.9048.1.S1_at	Os.9533.1.S1_at
Os.9083.1.S1_at	Os.9538.1.S1_s_at
Os.9093.1.S1_at	Os.9582.1.S1_at
Os.9115.1.S1_at	Os.9584.1.S1_at
Os.9190.1.S1_at	Os.9585.1.S1_s_at
Os.9.1.S1_at	Os.9612.1.S1_at
Os.9205.1.S1_s_at	Os.9623.2.S2_x_at
Os.9205.1.S1_x_at	Os.9642.1.S1_at
Os.9209.1.S1_at	Os.9645.1.S1_at
Os.9209.1.S1_s_at	Os.9678.1.S1_at
Os.9247.1.S1_at	Os.9679.1.S1_at
Os.9247.2.S1_x_at	Os.9698.1.S1_at
Os.9268.2.S1_at	Os.9713.2.S1_at
Os.9286.1.S1_s_at	Os.9719.1.S1_at
Os.9329.1.S1_at	Os.9748.2.S1_x_at
Os.9332.2.S1_at	Os.9764.1.S1_at
Os.9332.2.S1_x_at	Os.9768.1.S2_at
Os.9343.1.S1_a_at	Os.9778.1.S2_at
Os.9359.1.S1_at	Os.9787.1.S1_at
Os.9393.1.S1_a_at	Os.9797.1.S1_at
Os.9401.1.S1_at	Os.9818.1.S1_at
Os.9424.1.S1_at	Os.9823.1.S1_at
Os.9456.1.S1_at	Os.9842.1.S1_at
Os.9464.1.A1_at	Os.9846.1.S1_x_at
Os.9468.1.S1_at	Os.9847.1.S1_at
Os.9470.1.S1_at	Os.9850.1.S1_s_at
Os.9485.1.S1_at	Os.9859.4.S1_x_at
Os.9540.1.S1_at	Os.9929.1.S1_at
Os.9577.1.S1_at	Os.9941.1.S1_at
Os.9594.1.S1_at	Os.9960.1.S1_at
Os.9606.1.A1_s_at	Os.9980.2.S1_x_at
Os.9606.2.S1_s_at	Os.9988.1.S1_at
Os.9611.1.S1_at	Os.9995.1.S1_at
Os.9673.1.S1_at	OsAffx.10442.1.S1_s_at
Os.9720.1.S1_at	OsAffx.10442.2.S1_at
Os.9739.1.S1_at	OsAffx.10845.1.S1_s_at
Os.9770.1.S1_at	OsAffx.10878.1.S1_at
Os.9781.1.S1_at	OsAffx.10878.2.S1_x_at
Os.9781.1.S1_x_at	OsAffx.10908.1.S1_at
Os.9784.1.S1_at	OsAffx.11101.1.S1_s_at
Os.9788.1.S1_x_at	OsAffx.11631.1.S1_x_at
Os.9792.1.S1_at	OsAffx.11838.1.S1_at
Os.9850.1.S1_s_at	OsAffx.11943.1.S1_s_at
Os.9859.2.S1_at	OsAffx.12051.1.S1_at
Os.9859.3.S1_x_at	OsAffx.12051.1.S1_s_at
Os.9859.5.S1_x_at	OsAffx.12542.1.S1_at
Os.9887.1.S1_at	OsAffx.12600.1.S1_at
Os.9888.1.S1_at	OsAffx.12705.1.S1_at
Os.9900.1.S1_at	OsAffx.12732.1.S1_s_at
Os.9905.1.S1_at	OsAffx.12803.1.S1_at
Os.9922.1.S1_s_at	OsAffx.12887.2.S1_at
Os.9978.1.S1_at	OsAffx.13195.1.S1_at
Os.9986.1.S1_at	OsAffx.13260.2.S1_at
OsAffx.10050.1.S1_at	OsAffx.13380.1.S1_at
OsAffx.10340.1.S1_at	OsAffx.13437.1.S1_at
OsAffx.10340.1.S1_x_at	OsAffx.13633.1.S1_at
OsAffx.10490.1.S1_at	OsAffx.13763.1.S1_at
OsAffx.10638.1.S1_at	OsAffx.13999.1.S1_at
OsAffx.10825.1.S1_s_at	OsAffx.14050.1.S1_at
OsAffx.10825.2.S1_at	OsAffx.14311.1.S1_s_at
OsAffx.10882.2.S1_x_at	OsAffx.14345.1.S1_at
OsAffx.11002.1.S1_at	OsAffx.14380.1.S1_s_at
OsAffx.11101.1.S1_at	OsAffx.14519.1.S1_at
OsAffx.11213.1.S1_at	OsAffx.14519.1.S1_s_at
OsAffx.11657.1.S1_at	OsAffx.14523.1.S1_s_at
OsAffx.11749.1.S1_at	OsAffx.14590.1.S1_x_at
OsAffx.11749.1.S1_x_at	OsAffx.14656.1.S1_at
OsAffx.11826.1.S1_at	OsAffx.14735.1.S1_at
OsAffx.11843.1.S1_at	OsAffx.15233.1.S1_at
OsAffx.11849.1.S1_s_at	OsAffx.15538.1.S1_at
OsAffx.11862.1.S1_at	OsAffx.15765.1.S1_at
OsAffx.11895.1.S1_at	OsAffx.15825.1.S1_at
OsAffx.11915.1.S1_at	OsAffx.15826.1.S1_at
OsAffx.11955.1.S1_at	OsAffx.16015.1.S1_at
OsAffx.11993.1.S1_at	OsAffx.16015.1.S1_x_at
OsAffx.11993.2.S1_s_at	OsAffx.16129.1.S1_at
OsAffx.12042.1.S1_s_at	OsAffx.16151.1.S1_at
OsAffx.12052.1.S1_at	OsAffx.16519.1.S1_at
OsAffx.12057.1.S1_at	OsAffx.16683.1.S1_at
OsAffx.12071.1.S1_s_at	OsAffx.16913.1.S1_at
OsAffx.12202.1.S1_at	OsAffx.16913.1.S1_x_at
OsAffx.12216.1.S1_at	OsAffx.16965.1.S1_x_at
OsAffx.12233.1.S1_at	OsAffx.17030.1.S1_at
OsAffx.12287.1.S1_s_at	OsAffx.17460.1.S1_at
OsAffx.12575.1.S1_at	OsAffx.17491.1.S1_at
OsAffx.12646.1.S1_at	OsAffx.17563.1.S1_at
OsAffx.12660.1.S1_x_at	OsAffx.17575.1.S1_x_at
OsAffx.12887.2.S1_s_at	OsAffx.17615.1.S1_at
OsAffx.12889.1.S1_s_at	OsAffx.17691.1.S1_at
OsAffx.12986.1.S1_at	OsAffx.18042.1.S1_at
OsAffx.13263.1.S1_at	OsAffx.18129.2.S1_at
OsAffx.13399.1.S1_at	OsAffx.18131.3.S1_at
OsAffx.13420.1.S1_at	OsAffx.18734.1.S1_at
OsAffx.13526.1.S1_x_at	OsAffx.18790.1.S1_at
OsAffx.13717.1.S1_s_at	OsAffx.18866.1.S1_at
OsAffx.13735.1.S1_at	OsAffx.1893.1.S1_at
OsAffx.13790.1.S1_at	OsAffx.19103.1.S1_at
OsAffx.13790.1.S1_s_at	OsAffx.19104.1.S1_at
OsAffx.13793.1.S1_at	OsAffx.19417.1.S1_at
OsAffx.13794.1.S1_s_at	OsAffx.19478.1.S1_at
OsAffx.13941.1.S1_at	OsAffx.19478.2.S1_s_at
OsAffx.14103.1.S1_x_at	OsAffx.19745.1.S1_at
OsAffx.14221.1.S1_x_at	OsAffx.20062.1.S1_at
OsAffx.14375.1.S1_at	OsAffx.20681.1.S1_at
OsAffx.14405.1.S1_at	OsAffx.20681.1.S1_s_at
OsAffx.14407.1.S1_at	OsAffx.21073.1.S1_at
OsAffx.14556.1.S1_at	OsAffx.21247.2.S1_s_at
OsAffx.14635.1.S1_x_at	OsAffx.2171.1.S1_at
OsAffx.14773.1.S1_at	OsAffx.22431.1.S1_s_at
OsAffx.14781.1.S1_at	OsAffx.22473.1.S1_at
OsAffx.14781.1.S1_x_at	OsAffx.22473.1.S1_x_at
OsAffx.14851.1.S1_at	OsAffx.22474.1.S1_at
OsAffx.15251.1.S1_at	OsAffx.2268.1.S1_at
OsAffx.15265.1.S1_at	OsAffx.22756.3.S1_at
OsAffx.15706.1.S1_at	OsAffx.23061.1.S1_at
OsAffx.1582.1.S1_s_at	OsAffx.23090.2.S1_x_at
OsAffx.15946.1.S1_x_at	OsAffx.23090.3.S1_at
OsAffx.15987.1.S1_at	OsAffx.23124.1.S1_at
OsAffx.16038.1.S1_s_at	OsAffx.23124.2.S1_s_at
OsAffx.16049.1.S1_at	OsAffx.23156.1.S1_at
OsAffx.16049.1.S1_x_at	OsAffx.23189.2.S1_at
OsAffx.16512.1.S1_s_at	OsAffx.2326.1.S1_at
OsAffx.16782.1.S1_at	OsAffx.2326.1.S1_x_at
OsAffx.17104.1.S1_at	OsAffx.23277.2.S1_at
OsAffx.17196.1.S1_at	OsAffx.23277.2.S1_x_at
OsAffx.17471.1.S1_at	OsAffx.23364.1.S1_at
OsAffx.17471.2.S1_at	OsAffx.23364.1.S1_x_at
OsAffx.17484.1.S1_x_at	OsAffx.23395.1.S1_s_at
OsAffx.17576.1.S1_s_at	OsAffx.23406.1.S1_at
OsAffx.17696.1.S1_at	OsAffx.23594.1.S1_at
OsAffx.17733.1.S1_at	OsAffx.2362.1.S1_at
OsAffx.17990.1.S1_at	OsAffx.2362.1.S1_s_at
OsAffx.17996.2.S1_at	OsAffx.23663.1.S1_at
OsAffx.18126.1.S1_at	OsAffx.23673.1.S1_at
OsAffx.18586.1.S1_at	OsAffx.23850.1.S1_at
OsAffx.18723.1.S1_at	OsAffx.23899.1.S1_at
OsAffx.18725.1.S1_at	OsAffx.2403.1.S1_at
OsAffx.18734.1.S1_at	OsAffx.24138.1.S1_s_at
OsAffx.18811.1.S1_at	OsAffx.24153.1.S1_s_at
OsAffx.18843.1.S1_at	OsAffx.24189.1.S1_at
OsAffx.18874.1.S1_at	OsAffx.24262.1.S1_s_at
OsAffx.18899.1.S1_at	OsAffx.24280.2.S1_at
OsAffx.19074.1.S1_x_at	OsAffx.24402.1.S1_at
OsAffx.19108.1.S1_at	OsAffx.24464.1.S1_s_at
OsAffx.19108.1.S1_x_at	OsAffx.24581.1.S1_x_at
OsAffx.19120.1.S1_x_at	OsAffx.24686.1.S1_at
OsAffx.19161.1.S1_at	OsAffx.24767.2.S1_at
OsAffx.1916.1.S1_s_at	OsAffx.24831.1.S1_s_at
OsAffx.19165.1.S1_at	OsAffx.24892.1.S1_x_at
OsAffx.19171.1.S1_at	OsAffx.24981.1.S1_at
OsAffx.19171.1.S1_s_at	OsAffx.25079.1.S1_at
OsAffx.19181.1.S1_at	OsAffx.25179.1.S1_at
OsAffx.19199.1.S1_at	OsAffx.25190.1.S1_x_at
OsAffx.19309.1.S1_at	OsAffx.25274.1.S1_at
OsAffx.1932.1.S1_at	OsAffx.25285.1.S1_at
OsAffx.19364.1.S1_at	OsAffx.25289.1.S1_x_at
OsAffx.19386.1.S1_at	OsAffx.25290.1.S1_at
OsAffx.19388.1.S1_s_at	OsAffx.25311.1.S1_at
OsAffx.19409.1.S1_at	OsAffx.2569.1.S1_at
OsAffx.19417.2.S1_at	OsAffx.2569.1.S1_s_at
OsAffx.19417.2.S1_x_at	OsAffx.2572.1.S1_at
OsAffx.19418.1.S1_at	OsAffx.25777.1.S1_at
OsAffx.19529.1.S1_at	OsAffx.25816.1.S1_at
OsAffx.19701.1.S1_s_at	OsAffx.25907.1.S1_at
OsAffx.19702.1.S1_at	OsAffx.26155.1.S1_x_at
OsAffx.19702.1.S1_x_at	OsAffx.26198.1.S1_at
OsAffx.19886.1.S1_at	OsAffx.26199.1.S1_x_at
OsAffx.20120.1.S1_at	OsAffx.26304.1.S1_s_at
OsAffx.20427.1.S1_at	OsAffx.26321.1.S1_at
OsAffx.20431.1.S1_at	OsAffx.26937.3.S1_at
OsAffx.20494.2.S1_at	OsAffx.27099.1.S1_at
OsAffx.20641.1.S1_at	OsAffx.27219.1.S1_at
OsAffx.2070.2.S1_at	OsAffx.27248.1.S1_s_at
OsAffx.21076.1.S1_at	OsAffx.27248.1.S1_x_at
OsAffx.21096.1.S1_at	OsAffx.27357.2.S1_at
OsAffx.21247.2.S1_s_at	OsAffx.27399.1.S1_at
OsAffx.22020.1.S1_at	OsAffx.27508.63.S1_s_at
OsAffx.22020.1.S1_x_at	OsAffx.27508.78.S1_s_at
OsAffx.22100.1.S1_x_at	OsAffx.27508.7.S1_s_at
OsAffx.22431.1.S1_s_at	OsAffx.27508.82.S1_x_at
OsAffx.22461.1.S1_at	OsAffx.27607.1.S1_at
OsAffx.22469.1.S1_x_at	OsAffx.27628.1.S1_s_at
OsAffx.22510.2.S1_at	OsAffx.27693.1.S1_at
OsAffx.22610.1.S1_at	OsAffx.2770.1.S1_s_at
OsAffx.22650.2.S1_at	OsAffx.27841.1.S1_s_at
OsAffx.22672.1.S1_at	OsAffx.28152.1.S1_at
OsAffx.22827.1.S1_x_at	OsAffx.28152.1.S1_s_at
OsAffx.23005.1.S1_at	OsAffx.28169.1.S1_at
OsAffx.23005.1.S1_x_at	OsAffx.28253.2.S1_at
OsAffx.23031.1.S1_s_at	OsAffx.28375.1.S1_at
OsAffx.23031.2.S1_at	OsAffx.28375.1.S1_s_at
OsAffx.23051.1.S1_x_at	OsAffx.28670.1.S1_s_at
OsAffx.23051.2.S1_at	OsAffx.28731.1.S1_s_at
OsAffx.23086.1.S1_at	OsAffx.28867.2.S1_at
OsAffx.23089.1.S1_x_at	OsAffx.28942.1.S1_at
OsAffx.23090.4.S1_x_at	OsAffx.29053.1.S1_at
OsAffx.23184.1.S1_at	OsAffx.29114.1.S1_at
OsAffx.23187.1.S1_at	OsAffx.2919.1.S1_at
OsAffx.23191.1.S1_at	OsAffx.2920.1.S1_at
OsAffx.23193.1.S1_at	OsAffx.2920.1.S1_s_at
OsAffx.23339.1.S1_at	OsAffx.29276.1.S1_at
OsAffx.23591.1.S1_at	OsAffx.2928.1.S1_at
OsAffx.23623.1.S1_at	OsAffx.2932.1.S1_s_at
OsAffx.23623.1.S1_x_at	OsAffx.29596.1.S1_s_at
OsAffx.23781.1.S1_at	OsAffx.29632.1.S1_at
OsAffx.23781.1.S1_x_at	OsAffx.29656.1.S1_at
OsAffx.23820.1.S1_at	OsAffx.29710.1.S1_x_at
OsAffx.23844.1.S1_at	OsAffx.29778.1.S1_at
OsAffx.23844.1.S1_s_at	OsAffx.29784.1.S1_at
OsAffx.23851.1.S1_s_at	OsAffx.2983.1.S1_x_at
OsAffx.23859.1.S1_at	OsAffx.29832.2.S1_s_at
OsAffx.24046.2.S1_x_at	OsAffx.29958.1.S1_x_at
OsAffx.24046.7.S1_x_at	OsAffx.30004.1.S1_x_at
OsAffx.24102.2.S1_s_at	OsAffx.30014.1.S1_at
OsAffx.24125.1.S1_at	OsAffx.30042.1.S1_x_at
OsAffx.24125.1.S1_s_at	OsAffx.3009.1.S1_at
OsAffx.24204.1.S1_at	OsAffx.30120.3.S1_s_at
OsAffx.24300.1.S1_at	OsAffx.30176.1.S1_at
OsAffx.24317.6.S1_x_at	OsAffx.30403.1.S1_at
OsAffx.24405.1.S1_at	OsAffx.30403.1.S1_s_at
OsAffx.24451.1.S1_at	OsAffx.3058.1.S1_x_at
OsAffx.24492.1.S1_at	OsAffx.30676.1.S1_x_at
OsAffx.24518.2.S1_x_at	OsAffx.30676.2.S1_x_at
OsAffx.24932.1.S1_at	OsAffx.30755.1.S1_at
OsAffx.24955.1.S1_s_at	OsAffx.30755.1.S1_x_at
OsAffx.25012.1.S1_at	OsAffx.30755.2.S1_at
OsAffx.25067.1.S1_at	OsAffx.30765.1.S1_at
OsAffx.25216.1.S1_x_at	OsAffx.30905.3.S1_at
OsAffx.25288.1.S1_s_at	OsAffx.31060.1.S1_s_at
OsAffx.25390.1.S1_x_at	OsAffx.31215.1.S1_at
OsAffx.25390.2.S1_x_at	OsAffx.3129.1.S1_x_at
OsAffx.25584.1.S1_at	OsAffx.31428.1.S1_s_at
OsAffx.25593.1.S1_at	OsAffx.31449.1.S1_at
OsAffx.25646.1.S1_at	OsAffx.3147.1.S1_s_at
OsAffx.25795.1.S1_at	OsAffx.31541.1.S1_s_at
OsAffx.25832.1.S1_at	OsAffx.3177.2.S1_at
OsAffx.25837.1.S1_at	OsAffx.3180.1.S1_at
OsAffx.25846.1.S1_s_at	OsAffx.3187.1.S1_s_at
OsAffx.25959.2.S1_at	OsAffx.3191.1.S1_s_at
OsAffx.25970.1.S1_at	OsAffx.32055.1.S1_at
OsAffx.25970.2.S1_s_at	OsAffx.32170.1.S1_at
OsAffx.26008.1.S1_at	OsAffx.32250.1.S1_x_at
OsAffx.26017.1.S1_at	OsAffx.32305.1.S1_x_at
OsAffx.26018.1.S1_at	OsAffx.32306.1.S1_x_at
OsAffx.26155.1.S1_x_at	OsAffx.3504.1.S1_x_at
OsAffx.26173.1.S1_s_at	OsAffx.3575.1.S1_at
OsAffx.26198.1.S1_at	OsAffx.3615.1.S1_s_at
OsAffx.26199.1.S1_at	OsAffx.3674.1.S1_at
OsAffx.26230.1.S1_at	OsAffx.3768.1.S1_at
OsAffx.26254.1.S1_at	OsAffx.3951.1.S1_at
OsAffx.26329.1.S1_at	OsAffx.4110.1.S1_at
OsAffx.26496.1.S1_at	OsAffx.4176.1.S1_at
OsAffx.26573.1.S1_x_at	OsAffx.4276.1.S1_s_at
OsAffx.2660.1.S1_at	OsAffx.4296.1.S1_at
OsAffx.26617.2.S1_x_at	OsAffx.4329.1.S1_at
OsAffx.26667.1.S1_at	OsAffx.4629.1.S1_at
OsAffx.26673.1.S1_at	OsAffx.4655.1.S1_x_at
OsAffx.26693.1.S1_at	OsAffx.4953.1.S1_at
OsAffx.26722.1.S1_at	OsAffx.4968.1.S1_at
OsAffx.26736.1.S1_at	OsAffx.5201.1.S1_s_at
OsAffx.26812.3.S1_at	OsAffx.5485.1.S1_at
OsAffx.27317.1.S1_at	OsAffx.5590.1.S1_at
OsAffx.27335.1.S1_x_at	OsAffx.5608.1.S1_at
OsAffx.27342.1.S1_at	OsAffx.5702.1.S1_s_at
OsAffx.27371.1.S1_at	OsAffx.5720.1.S1_at
OsAffx.27382.1.S1_at	OsAffx.6071.1.S1_at
OsAffx.27443.1.S1_x_at	OsAffx.6171.1.S1_at
OsAffx.27446.1.S1_s_at	OsAffx.6196.1.S1_at
OsAffx.27473.1.S1_at	OsAffx.6468.1.S1_x_at
OsAffx.27482.2.S1_s_at	OsAffx.6488.1.S1_at
OsAffx.27485.1.S1_at	OsAffx.6932.1.S1_at
OsAffx.27605.1.S1_s_at	OsAffx.7038.1.S1_s_at
OsAffx.27615.1.S1_at	OsAffx.7086.1.S1_at
OsAffx.27647.1.S1_at	OsAffx.7369.1.S1_at
OsAffx.27662.1.S1_at	OsAffx.7376.1.S1_at
OsAffx.27865.1.S1_x_at	OsAffx.7460.1.S1_at
OsAffx.28017.1.S1_at	OsAffx.7765.1.S1_at
OsAffx.28086.1.S1_at	OsAffx.9156.1.S1_at
OsAffx.28152.2.S1_at	OsAffx.9161.1.S1_at
OsAffx.28234.1.S1_at	OsAffx.9161.1.S1_x_at
OsAffx.28250.1.S1_at	OsAffx.9161.2.S1_at
OsAffx.2841.1.S1_at
OsAffx.28454.1.S1_s_at
OsAffx.28467.1.S1_at
OsAffx.28903.1.S1_x_at
OsAffx.28903.2.S1_at
OsAffx.28903.2.S1_x_at
OsAffx.29076.1.S1_s_at
OsAffx.29121.1.S1_at
OsAffx.29134.1.S1_at
OsAffx.29174.1.S1_at
OsAffx.29186.1.S1_at
OsAffx.29191.1.S1_at
OsAffx.29395.1.S1_at
OsAffx.29419.2.S1_x_at
OsAffx.29475.2.S1_s_at
OsAffx.29489.1.S1_at
OsAffx.29625.1.S1_at
OsAffx.30041.1.S1_at
OsAffx.30125.1.S1_at
OsAffx.30136.2.S1_at
OsAffx.30192.1.S1_at
OsAffx.30192.1.S1_s_at
OsAffx.30250.1.S1_at
OsAffx.3062.1.S1_at
OsAffx.30643.1.S1_at
OsAffx.30655.1.S1_s_at
OsAffx.30751.1.S1_at
OsAffx.30782.1.S1_s_at
OsAffx.3097.1.S1_s_at
OsAffx.31107.1.S1_at
OsAffx.31120.1.S1_at
OsAffx.31254.1.S1_at
OsAffx.31341.1.S1_s_at
OsAffx.31368.1.S1_x_at
OsAffx.31404.1.S1_at
OsAffx.31500.1.S1_at
OsAffx.31535.1.S1_at
OsAffx.31535.2.S1_x_at
OsAffx.31631.1.S1_s_at
OsAffx.31938.1.S1_at
OsAffx.31976.1.S1_at
OsAffx.31976.1.S1_s_at
OsAffx.32055.1.S1_at
OsAffx.32060.1.S1_s_at
OsAffx.32083.2.S1_x_at
OsAffx.32100.2.S1_s_at
OsAffx.32134.1.S1_s_at
OsAffx.32159.1.S1_at
OsAffx.32164.1.S1_at
OsAffx.32171.3.S1_at
OsAffx.32321.1.S1_at
OsAffx.3252.1.S1_at
OsAffx.3256.1.S1_at
OsAffx.3349.1.S1_at
OsAffx.3364.1.S1_at
OsAffx.3365.1.S1_s_at
OsAffx.3427.1.S1_at
OsAffx.3433.1.S1_x_at
OsAffx.3551.1.S1_at
OsAffx.3672.1.S1_at
OsAffx.3773.1.S1_x_at
OsAffx.3864.1.S1_x_at
OsAffx.4161.1.S1_at
OsAffx.4163.1.S1_at
OsAffx.4371.1.S1_at
OsAffx.4630.1.S1_at
OsAffx.4700.1.S1_at
OsAffx.4717.1.S1_at
OsAffx.4731.1.S1_s_at
OsAffx.4937.1.S1_x_at
OsAffx.4957.1.S1_s_at
OsAffx.5147.1.S1_at
OsAffx.5196.1.S1_at
OsAffx.5209.1.S1_at
OsAffx.5213.2.S1_at
OsAffx.5290.1.S1_at
OsAffx.5734.1.S1_at
OsAffx.5737.1.S1_x_at
OsAffx.5780.1.A1_at
OsAffx.5976.1.S1_at
OsAffx.6013.1.S1_at
OsAffx.6161.1.S1_s_at
OsAffx.6161.1.S1_x_at
OsAffx.6162.1.S1_s_at
OsAffx.6185.1.S1_at
OsAffx.6200.1.S1_at
OsAffx.6331.1.S1_at
OsAffx.6332.1.S1_at
OsAffx.6407.1.S1_at
OsAffx.6475.1.S1_at
OsAffx.6495.1.S1_at
OsAffx.6495.1.S1_s_at
OsAffx.667.1.S1_at
OsAffx.6744.1.S1_at
OsAffx.7013.1.S1_at
OsAffx.7132.1.S1_at
OsAffx.7241.1.S1_at
OsAffx.7371.1.S1_at
OsAffx.7413.1.S1_at
OsAffx.7611.1.S1_at
OsAffx.7682.1.S1_s_at
OsAffx.7876.1.S1_s_at
OsAffx.7986.1.S1_at
OsAffx.8290.1.S1_at
OsAffx.8512.1.S1_at
OsAffx.8843.1.S1_at
OsAffx.8923.1.S1_at
OsAffx.9010.1.S1_at
OsAffx.9194.3.A1_at
OsAffx.92.1.S1_at
OsAffx.9441.1.S1_at
OsAffx.9457.1.S1_at
OsAffx.9481.1.S1_at
OsAffx.9670.1.S1_at
OsAffx.980.1.S1_at
OsAffx.983.1.S1_at

## Sheet: Table S7
Table S7. Results of gene enrichment analyses of PT.1L.GPG, PT.2L.GPG and PT.2L.GUG
PT.1L.GPG
GO term	Ontology	Description	Number in input list	Number in BG/Ref	p-value	FDR
GO:0006915	P	apoptosis	73	391	1.1e-12	1.2e-09
GO:0012501	P	programmed cell death	58	419	1e-11	5.2e-09
GO:0016265	P	death	58	429	2.1e-11	5.5e-09
GO:0008219	P	cell death	58	429	2.1e-11	5.5e-09
GO:0034641	P	cell death	58	459	5e-10	1e-07
PT.2L.GPG
GO term	Ontology	Description	Number in input list	Number in BG/Ref	p-value	FDR
GO:0042254	P	ribosome biogenesis	42	278	3.6e-14	4.7e-11
GO:0034641	P	cellular nitrogen compound metabolic process	54	459	1e-13	4.7e-11
GO:0022613	P	ribonucleoprotein complex biogenesis	42	284	6.9e-14	4.7e-11
GO:0006412	P	translation	49	482	1.5e-10	5.3e-08
GO:0044085	P	cellular component biogenesis	43	470	3.4e-08	9.3e-06
GO:0016053	P	organic acid biosynthetic process	30	410	0.00018	0.035
GO:0046394	P	carboxylic acid biosynthetic process	30	410	0.00018	0.035
GO:0044271	P	cellular nitrogen compound biosynthetic process	25	318	0.00022	0.038
PT.2L.GUG
GO term	Ontology	Description	Number in input list	Number in BG/Ref	p-value	FDR
GO:0034641	P	cellular nitrogen compound metabolic process	40	459	8.3e-07	0.0013
GO:0006118	P	electron transport	32	346	3.2e-06	0.0018
GO:0006032	P	chitin catabolic process	7	13	2.9e-06	0.0018
GO:0016998	P	cell wall macromolecule catabolic process	9	30	5.4e-06	0.0022
GO:0006026	P	aminoglycan catabolic process	7	17	1.1e-05	0.0027
GO:0006030	P	chitin metabolic process	7	17	1.1e-05	0.0027
GO:0050896	P	response to stimulus	86	1462	1e-05	0.0027
GO:0009607	P	response to biotic stimulus	20	174	1.3e-05	0.0027
GO:0044036	P	cell wall macromolecule metabolic process	10	50	3.5e-05	0.0063
GO:0051707	P	response to other organism	17	159	0.00013	0.021
GO:0006022	P	aminoglycan metabolic process	7	31	0.00027	0.038
GO:0006559	P	L-phenylalanine catabolic process	5	13	0.00028	0.038
GO:0006950	P	response to stress	53	885	0.00032	0.04
GO:0009074	P	aromatic amino acid family catabolic process	5	14	0.00037	0.043
GO:0048878	P	chemical homeostasis	9	58	0.00046	0.05

## Sheet: Table S8
Table S8. TF family enrichment analyses of PT.1L.GPG, PT.2L.GPG and PT.2L.GUG. TF family names along with their pfam ID and enrichment results of p-value and odd.ratio are shown.
PT.1L.GPGs (50 TFs in 25 families)			PT.2L.GPG (73 TFs in 26 families)			PT.2L.GUG (106 TFs in 27 families)
	pvalue	odds.ratio		pvalue	odds.ratio		pvalue	odds.ratio
bHLH	0.822468	0.749666	MIKC_MADS	0.0129021	3.94939	MYB	0.804677	0.673517
CPP	0.00663799	9.79667	MYB	0.81349	1.05543	HSF	2.37276e-06	12.1188
FAR1	0.130419	2.03653	bZIP	0.0867891	2.12653	ERF	0.0256404	2.31763
MYB_related	1	0.869031	NF-X1	0.0795327	23.6451	C3H	0.707006	1.09036
ERF	0.332319	0.437433	MYB_related	0.320104	1.6318	WRKY	0.00721765	2.82391
CO-like	0.0163974	6.53069	ERF	0.348006	1.4535	Dof	0.0864344	3.07887
HD-ZIP	0.659427	1.37298	HD-ZIP	0.220599	1.91835	bHLH	0.118001	1.72554
MIKC_MADS	0.372544	1.58123	bHLH	0.831682	1.03535	NF-YC	0.414995	1.9715
bZIP	0.772392	0.627803	G2-like	0.430214	1.68971	LSD	0.0191232	12.8226
NF-YA	0.339001	2.60876	CO-like	0.00257593	8.61523	CO-like	0.107219	3.94587
GRF	0.070387	5.22175	TCP	0.545014	1.31336	NAC	0.10041	1.88051
WRKY	1	0.888732	WRKY	1	0.805409	G2-like	0.00646722	3.95452
C2H2	0.271819	0.271095	NAC	0.181768	0.362787	TCP	0.158566	3.01698
NAC	0.0983176	0.198461	Dof	1	0.875357	ARF	1	0.985405
NF-YC	0.409588	2.0066	B3	1	0.984849	FAR1	1	0.960694
MYB	0.135403	0.224226	HB-other	0.3661	2.36452	YABBY	0.263861	3.66165
C3H	1	0.542928	GRAS	0.723642	0.482041	DBB	0.318141	2.84795
NF-YB	0.363421	2.37154	Trihelix	1	0.875357	MYB_related	0.00845249	3.27225
GRAS	1	0.531832	C2H2	0.442477	0.496938	NF-YA	0.343761	2.5633
GeBP	0.339001	2.60876	EIL	0.282171	3.37808	bZIP	0.773064	0.616811
Trihelix	1	0.965779	ZF-HD	0.391837	2.14949	HD-ZIP	0.662362	1.34896
Whirly	0.0725013	26.0863	C3H	0.723472	0.492093	C2H2	0.589737	0.538713
TALE	0.609802	1.08658	SRS	0.0795327	23.6451	LBD	1	0.826353
G2-like	1	0.592352	SBP	0.525755	1.39064	EIL	0.263861	3.66165
AP2	0.409588	2.0066	Nin-like	0.416531	1.97035	Trihelix	1	0.948882
			M-type_MADS	0.345381	1.68924	RAV	0.00804343	25.6481
						TALE	0.616161	1.06755

## Sheet: Table S9
Table S9. The list of selected bins and their coefficients of backtracking of MLLASSO. The list of selected bins and their coefficients of single layer LASSO are also showed as a comparison.
	MLLASSO			LASSO
Bin1006	1.28832		Bin1004	1.1454
Bin893	0.716168		Bin162	0.941193
Bin1058	0.420395		Bin975	0.930927
Bin25	0.357337		Bin52	0.921005
Bin368	0.303501		Bin191	0.889877
Bin988	0.30305		Bin1353	0.84437
Bin1277	0.300293		Bin1433	0.588719
Bin151	0.268913		Bin890	0.581974
Bin324	0.268542		Bin530	0.517769
Bin286	0.254724		Bin1506	0.500405
Bin1542	0.230563		Bin1007	0.485547
Bin400	0.222949		Bin517	0.48009
Bin181	0.209764		Bin356	0.442957
Bin1194	0.203164		Bin901	0.441951
Bin799	0.19618		Bin525	0.371398
Bin1541	0.1855		Bin333	0.318056
Bin353	0.17252		Bin164	0.304546
Bin1426	0.165859		Bin644	0.302439
Bin384	0.15753		Bin1199	0.300241
Bin157	0.153317		Bin1021	0.291445
Bin510	0.145626		Bin1018	0.244126
Bin1184	0.145508		Bin1464	0.137901
Bin1495	0.141616		Bin1058	0.130792
Bin47	0.140453		Bin984	0.110654
Bin1001	0.137392		Bin1462	0.0992355
Bin512	0.133253		Bin639	0.096394
Bin1007	0.129017		Bin1360	0.0750325
Bin321	0.123081		Bin416	0.0589745
Bin653	0.113562		Bin355	0.0512155
Bin381	0.110445		Bin199	0.0418023
Bin1617	0.110192		Bin343	0.0325738
Bin387	0.109966		Bin1416	0.025272
Bin1465	0.109842		Bin600	-3.12e-15
Bin1359	0.103815		Bin606	-3.52e-15
Bin1463	0.0935394		Bin604	-1.15e-14
Bin34	0.0932141		Bin602	-0.0265377
Bin966	0.089628		Bin693	-0.138717
Bin946	0.0886902		Bin279	-0.164722
Bin1614	0.0880497		Bin1140	-0.192638
Bin1590	0.0869878		Bin709	-0.215013
Bin525	0.0851964		Bin598	-0.220824
Bin977	0.0835131		Bin1571	-0.259943
Bin1303	0.0834131		Bin701	-0.323085
Bin36	0.0808085		Bin79	-0.37101
Bin352	0.0795024		Bin1035	-0.406411
Bin323	0.0779299		Bin225	-0.419959
Bin42	0.0727794		Bin613	-0.452052
Bin759	0.0706339		Bin1138	-0.482737
Bin1330	0.0680136		Bin446	-0.497712
Bin118	0.0679877		Bin856	-0.602837
Bin852	0.0659967		Bin822	-0.603676
Bin1025	0.0647875		Bin456	-0.790819
Bin53	0.0643777
Bin870	0.0637488
Bin751	0.0630438
Bin1076	0.0625915
Bin1063	0.0625176
Bin1293	0.0617109
Bin1248	0.0578581
Bin316	0.0564226
Bin1083	0.0562742
Bin974	0.0550537
Bin548	0.0537308
Bin891	0.0528562
Bin348	0.0524527
Bin819	0.0519193
Bin1005	0.0512919
Bin8	0.0510663
Bin4	0.0508073
Bin148	0.0506462
Bin904	0.0500442
Bin1504	0.0487293
Bin1251	0.0470373
Bin970	0.0467329
Bin127	0.046688
Bin918	0.0456322
Bin1408	0.0454785
Bin554	0.0440593
Bin687	0.0434788
Bin791	0.0433736
Bin1423	0.0423329
Bin1585	0.042204
Bin543	0.042203
Bin1612	0.0405478
Bin389	0.0397285
Bin1210	0.0383691
Bin1619	0.0380104
Bin45	0.0353414
Bin1599	0.035285
Bin169	0.0351046
Bin758	0.0348286
Bin529	0.0342163
Bin854	0.0323445
Bin1254	0.0319851
Bin1179	0.0312051
Bin1482	0.0299949
Bin107	0.0299747
Bin1201	0.0295817
Bin244	0.0291261
Bin300	0.0283586
Bin919	0.0283497
Bin346	0.0283045
Bin1610	0.0277655
Bin746	0.0257632
Bin948	0.0255916
Bin1190	0.0254695
Bin194	0.0248813
Bin712	0.0238718
Bin1600	0.0238484
Bin158	0.0238057
Bin877	0.0237273
Bin895	0.0224899
Bin905	0.0224727
Bin666	0.0221973
Bin724	0.0220309
Bin558	0.0220219
Bin1260	0.0220071
Bin651	0.0219327
Bin315	0.0218122
Bin1589	0.0218057
Bin52	0.0215108
Bin1407	0.0212528
Bin177	0.021062
Bin196	0.0206311
Bin6	0.0198808
Bin863	0.0198747
Bin912	0.0195966
Bin41	0.0193379
Bin500	0.019322
Bin1603	0.0192124
Bin871	0.0188819
Bin1189	0.018826
Bin1013	0.0171164
Bin247	0.0168988
Bin968	0.0165409
Bin210	0.0162535
Bin345	0.0161229
Bin942	0.0153184
Bin142	0.0151606
Bin172	0.0148946
Bin594	0.0146176
Bin392	0.0143998
Bin861	0.0142867
Bin48	0.0135664
Bin899	0.0132904
Bin867	0.0132804
Bin378	0.0131133
Bin1384	0.0130721
Bin1538	0.0130173
Bin180	0.0125734
Bin1010	0.0122845
Bin1373	0.012135
Bin626	0.0116736
Bin1479	0.0112747
Bin128	0.0109895
Bin65	0.010883
Bin648	0.0108586
Bin427	0.0107335
Bin1360	0.0106995
Bin900	0.010495
Bin115	0.0101751
Bin439	0.00966164
Bin208	0.00940969
Bin1239	0.0093648
Bin51	0.00859419
Bin182	0.00822273
Bin686	0.0080412
Bin1069	0.00775737
Bin320	0.00765478
Bin1294	0.00722719
Bin1247	0.00718698
Bin326	0.00700036
Bin680	0.0069375
Bin295	0.0068494
Bin938	0.00671499
Bin419	0.00671297
Bin1108	0.00660526
Bin717	0.0065259
Bin1618	0.00636436
Bin1469	0.00579098
Bin530	0.00524985
Bin914	0.00522464
Bin175	0.00518512
Bin162	0.00490116
Bin413	0.00476797
Bin625	0.00475542
Bin1505	0.00464169
Bin752	0.00389796
Bin1029	0.00389268
Bin318	0.00383233
Bin629	0.00350503
Bin9	0.00326995
Bin1232	0.00279238
Bin176	0.00253728
Bin1075	0.00252162
Bin622	0.00189193
Bin319	0.00184426
Bin1347	0.00149919
Bin1555	0.00134337
Bin1558	0.00105331
Bin923	0.00102581
Bin1556	0.000806486
Bin685	0.000788388
Bin1615	0.000380656
Bin1018	0.000270559
Bin892	0.000125818
Bin440	9.56e-05
Bin1444	8.83e-05
Bin1086	-9.17e-05
Bin473	-0.000363697
Bin644	-0.000392793
Bin593	-0.0007473
Bin1394	-0.000752663
Bin700	-0.000809958
Bin617	-0.000990697
Bin411	-0.00101
Bin851	-0.00102191
Bin252	-0.00120857
Bin1398	-0.00152657
Bin356	-0.00165809
Bin497	-0.00189713
Bin1257	-0.00195141
Bin322	-0.00198701
Bin841	-0.00204741
Bin532	-0.00211947
Bin573	-0.00236568
Bin101	-0.00251439
Bin1264	-0.00254793
Bin800	-0.00278321
Bin1259	-0.00281862
Bin1477	-0.00291859
Bin1273	-0.00306376
Bin1396	-0.00329071
Bin1146	-0.00351757
Bin351	-0.00376163
Bin1044	-0.00378983
Bin393	-0.00422411
Bin1153	-0.00435177
Bin535	-0.00438305
Bin1154	-0.00439107
Bin170	-0.0044055
Bin1390	-0.00446371
Bin959	-0.00520355
Bin881	-0.00541896
Bin1043	-0.00558927
Bin618	-0.0056648
Bin93	-0.00581205
Bin657	-0.00592282
Bin350	-0.00601365
Bin627	-0.00606506
Bin1061	-0.00611686
Bin40	-0.00631012
Bin652	-0.00650846
Bin1244	-0.00698175
Bin1281	-0.00748998
Bin287	-0.00759963
Bin1425	-0.00780423
Bin964	-0.00812312
Bin1586	-0.00820877
Bin75	-0.00827117
Bin1054	-0.00841541
Bin1350	-0.00852143
Bin1392	-0.00858842
Bin1385	-0.00902391
Bin401	-0.00906795
Bin1090	-0.00927498
Bin88	-0.00930923
Bin1269	-0.00932533
Bin850	-0.00944
Bin123	-0.00946491
Bin1226	-0.00985497
Bin1584	-0.0101684
Bin430	-0.0104839
Bin934	-0.0104901
Bin1138	-0.0106341
Bin141	-0.0107857
Bin842	-0.0108251
Bin1041	-0.0108405
Bin830	-0.0109805
Bin59	-0.0111596
Bin860	-0.0113355
Bin438	-0.0114076
Bin134	-0.0115569
Bin1387	-0.011654
Bin718	-0.012401
Bin16	-0.0127876
Bin1112	-0.0130179
Bin1176	-0.0130461
Bin1476	-0.0130722
Bin1422	-0.0134867
Bin858	-0.0135961
Bin704	-0.0137814
Bin216	-0.0140548
Bin421	-0.0144157
Bin963	-0.015047
Bin832	-0.0152365
Bin1588	-0.0152738
Bin599	-0.0153154
Bin1562	-0.0153961
Bin344	-0.0154302
Bin1295	-0.0154482
Bin1236	-0.0155508
Bin808	-0.0156199
Bin80	-0.0158233
Bin1569	-0.0159695
Bin1515	-0.0160066
Bin39	-0.0162241
Bin14	-0.016275
Bin15	-0.016413
Bin1157	-0.0166407
Bin1048	-0.0166607
Bin1116	-0.0167502
Bin396	-0.0168098
Bin527	-0.016866
Bin991	-0.0181769
Bin241	-0.0191614
Bin211	-0.0193007
Bin521	-0.0193026
Bin113	-0.0193602
Bin1514	-0.0198333
Bin1580	-0.0200222
Bin1561	-0.0207855
Bin1576	-0.0208429
Bin688	-0.0209862
Bin1235	-0.021202
Bin394	-0.0212059
Bin1270	-0.0215873
Bin1331	-0.0216689
Bin1009	-0.0218822
Bin1107	-0.0224457
Bin697	-0.0225981
Bin1027	-0.022704
Bin327	-0.0227735
Bin1237	-0.0235056
Bin347	-0.0237133
Bin1051	-0.0249169
Bin1494	-0.0251152
Bin149	-0.0254398
Bin701	-0.025494
Bin824	-0.0257691
Bin192	-0.0263575
Bin1008	-0.027157
Bin1177	-0.0279242
Bin620	-0.0294306
Bin243	-0.0294553
Bin960	-0.0296384
Bin79	-0.0297756
Bin1283	-0.0309238
Bin1567	-0.0323211
Bin699	-0.032444
Bin1045	-0.0324545
Bin1258	-0.0330137
Bin937	-0.0330375
Bin2	-0.0334305
Bin37	-0.0336043
Bin1256	-0.0337728
Bin1545	-0.0339784
Bin84	-0.0350094
Bin420	-0.0353676
Bin855	-0.0364295
Bin993	-0.0368222
Bin836	-0.037624
Bin674	-0.0382748
Bin664	-0.0387734
Bin77	-0.0403399
Bin884	-0.0417672
Bin1002	-0.0420422
Bin1553	-0.0429841
Bin391	-0.0449772
Bin879	-0.0454141
Bin1540	-0.0456541
Bin1292	-0.045986
Bin992	-0.0461558
Bin1272	-0.0462122
Bin585	-0.0462321
Bin806	-0.0482221
Bin285	-0.0490071
Bin849	-0.049694
Bin1046	-0.0505576
Bin847	-0.0514003
Bin154	-0.0527388
Bin796	-0.0529416
Bin1568	-0.052945
Bin1150	-0.0542578
Bin1103	-0.0560717
Bin1377	-0.0563402
Bin679	-0.0597448
Bin412	-0.0600237
Bin46	-0.0601262
Bin1266	-0.0606562
Bin83	-0.0612857
Bin859	-0.0616776
Bin1097	-0.0623753
Bin1192	-0.0643867
Bin795	-0.0658889
Bin1094	-0.0665114
Bin729	-0.0666485
Bin708	-0.0672124
Bin132	-0.0680803
Bin50	-0.0683547
Bin395	-0.068667
Bin713	-0.0707816
Bin1271	-0.0714885
Bin716	-0.0723451
Bin732	-0.0742346
Bin398	-0.0749039
Bin19	-0.0780105
Bin1087	-0.0793637
Bin773	-0.0814635
Bin1225	-0.0834841
Bin136	-0.0835343
Bin823	-0.0917065
Bin816	-0.0922359
Bin1056	-0.0962698
Bin446	-0.0998614
Bin72	-0.100983
Bin3	-0.10513
Bin733	-0.107078
Bin1220	-0.114045
Bin1223	-0.116572
Bin1434	-0.117344
Bin822	-0.120518
Bin853	-0.121351
Bin1183	-0.132084
Bin856	-0.133343
Bin624	-0.137743
Bin369	-0.137937
Bin43	-0.138039
Bin32	-0.143378
Bin939	-0.144507
Bin1057	-0.15802
Bin1028	-0.166754
Bin409	-0.167882
Bin1012	-0.175558
Bin44	-0.181257
Bin1261	-0.208598
Bin20	-0.228824
Bin811	-0.232535
Bin444	-0.252
Bin1151	-0.254444
Bin74	-0.261816
Bin797	-0.269569
Bin1513	-0.287094
Bin1035	-0.292842
Bin857	-0.294531
Bin31	-0.338379
Bin1441	-0.378312
