# Supplementary material for: A directed learning strategy integrating multiple omic data improves genomic prediction
Source: Plant Biotechnol J. 2019 Apr 14;17(10):2011–20. doi: 10.1111/pbi.13117 (PMC6737184; doi:10.1111/pbi.13117)
Supplement: Supplementary file 2 — Data set S1 Four agronomic traits of 210 RILs rice population. [file PBI-17-2011-s002.xlsx]

## Sheet: Dataset S1
Dataset S1. Four agronomic traits of 210 RILs
RIL	YIELD	TILLER	GRAIN	KGW
R001	26.55	11.575	98.6	24.2325
R002	18.65	12.975	61.8	23.395
R003	21.3625	12.25	74.1	24.02
R004	26.94	9.9	126.65	22.2575
R005	26.0325	11.4	88.55	26.1275
R006	26.0225	11.425	106.1	21.62
R007	25.885	11.15	91.675	25.44
R008	31.955	12.025	106.75	25.1875
R009	31.1625	9.825	123.175	25.6825
R010	28.0925	11.45	87.85	28.745
R012	31.2275	11.525	89.3	29.915
R013	24.81	9.875	102.7	24.1075
R014	21.7725	10.2	79.125	26.5675
R015	28.8675	8.25	149.325	23.3925
R016	33.7575	12.95	99.325	25.525
R017	30.7225	12.175	98.5	25.35
R018	27.69	10.8	97.25	25.6275
R019	27.46	10.35	98.575	25.9475
R020	29.4025	11.1	102.225	26.0525
R021	34.32	10.625	125.6	26.0975
R022	13.835	7.775	74.75	23.785
R023	23.83	12.45	94.225	20.38
R025	26.38	11.25	122.5	19.0225
R027	27.08	8.55	134.925	23.5125
R028	21.6275	11.1	80.875	24.665
R029	28.1325	11.9	93.25	25.405
R030	27.66	10.95	91.45	27.7725
R031	24.22	12.375	77.125	26.245
R032	20.63	11.1	82.325	22.57
R033	31.2625	10.875	114.675	25.065
R034	30.085	10.375	117.15	24.8525
R036	29.3475	12.8	109.025	21.44
R039	20.9275	11.675	69.05	26.32
R040	33.4025	11.8	128.95	22.235
R041	33.85	11.95	126.475	22.665
R042	28.3975	10.7	101	26.295
R043	25.58	11.075	83	27.7525
R044	20.7275	10.975	75.775	25.345
R045	25.49	10.225	92.9	26.3175
R046	30.44	10.2	119.875	24.79
R048	29.9325	12.1	115.775	21.395
R049	19.015	11.45	73.75	20.3375
R050	23.885	8.65	111.15	24.2975
R051	29.41	11.025	97.3	27.7925
R053	14.47	9.75	68.15	22.3525
R054	24.77	10.825	96.125	24.22
R055	21.1475	12.375	87.275	20.005
R056	27.3575	12.625	85.85	25.28
R057	27.93	11.1	119.175	21.395
R059	25.5275	12.275	82.8	25.56
R060	16.4325	10.35	73.875	21.0975
R061	26.37	10.575	98.7	25.2925
R062	27.1725	9.875	110.4	24.9325
R063	17.27	9.65	71.625	25.35
R064	27.6525	10.975	95.95	26.5125
R065	26.7425	9.425	102.65	27.965
R066	21.9975	11.575	96.4	20.0325
R067	21.695	10.425	101.9	20.3975
R068	27.9	12.225	86.275	26.5325
R069	28.0475	11.875	91.375	26.6625
R070	25.5325	11.1	108.025	21.3675
R071	31.5625	11.025	124.7	22.87
R072	26.2775	12.8	89.1	23.8325
R073	16.8675	10.475	66.25	25.685
R074	20.965	10.825	74.175	26.9525
R075	23.7325	11.575	76.425	26.5875
R076	30.5075	9.2	142.525	22.975
R077	25.165	11.375	80.8	27.9225
R078	26.5175	10.475	93.25	26.5675
R079	31.1875	11.15	118.475	23.4825
R080	32.7	11.2	130.925	21.8825
R081	31.1475	10.5	122.875	24.0175
R082	30.455	11.05	111.7	24.56
R083	32.985	10	112.65	28.5775
R084	23.98	11.8	114.425	18.2025
R086	26.985	11.925	90.625	25.0125
R087	26.3375	11.15	89.175	25.84
R089	11.87	11.275	58.8	18.025
R090	26.145	9.9	117.475	22.695
R092	34.3225	10.25	139.2	24.8675
R093	26.005	9.475	102.775	27.61
R094	29.5425	9.4	138.35	23.005
R097	19.5425	13.125	61.125	24.6225
R098	24.7	11.9	86.55	23.855
R099	26.8625	11.625	111	21.02
R100	30.8275	11	135.175	20.9825
R101	27.7975	9.325	131.05	22.905
R103	24.2575	10.8	102.625	21.8575
R105	36.99	11.825	109.55	28.0925
R106	25.3275	10.475	88.3	28.1925
R107	34.425	11.075	133.15	23.3675
R108	21.7975	10.675	76.25	27.4925
R109	26.0075	13.4	90.175	22.38
R111	18.4125	11.8	77.25	21.9
R112	20.755	11.15	84.85	23.505
R113	26.0625	10.55	105	23.76
R115	26.445	9.325	115.925	25.0275
R116	24.49	11.6	103.9	20.625
R118	9.96	11.075	50.175	18.945
R119	28.775	11.25	94.9	27.3675
R120	26.5575	12.325	91.55	23.78
R121	27.565	11.05	123.55	20.95
R122	27.365	10.95	93.4	27.205
R123	24.945	10.4	110.2	22.1075
R125	20.9625	11.625	79.225	22.4925
R126	23.675	11.125	97.8	21.895
R127	21.1775	10.15	85.125	24.89
R128	28.2689	11.546	110.947	22.2474
R129	17.7725	12.4	61.5	23.5875
R130	24.9889	8.92098	111.197	25.0299
R131	24.4525	9.45	112.325	23.845
R132	29.24	11.4	87.075	29.0575
R133	23.4425	11.825	94.25	21.6075
R135	28.0825	9.325	138.7	22.2975
R137	27.7675	11.925	84.075	28.56
R138	28.4375	12.525	104.65	22.0425
R139	22.6	10.675	83.05	26.1675
R140	24.4725	13.5	78.225	23.645
R141	22.8125	13	78.7	22.845
R142	28.3175	10.575	104.3	25.2575
R143	30.28	10.55	122.825	23.6375
R144	21.8025	10.225	102.4	21.89
R145	18.0625	13.725	63.725	20.6175
R146	24.5775	7.1	134.65	26.1875
R147	30.175	10.925	92.9	29.635
R148	29.4925	10.575	97.175	28.6625
R149	21.0625	10.425	83.1	24.9275
R150	20.98	9.85	93.525	22.6375
R151	23.36	10.575	107.975	20.6725
R152	26.4925	10.075	110.075	24.1025
R153	26.315	11.55	97.15	24.2325
R154	20.1275	10.75	88.3	21.9025
R155	29.0575	14.55	99.8	20.045
R156	27.5525	12.575	86.275	25.645
R157	26.0725	12.6	89.175	23.8975
R158	23.1475	10.35	89.35	24.7925
R159	24.635	9.6	105.475	24.505
R160	29.695	10.025	99.05	29.505
R161	24.7425	10.35	89.925	26.455
R163	28.0125	11.975	83.65	28.0775
R164	29.4475	12.2	90	26.9525
R166	25.7	9.075	115.6	24.6675
R167	17.385	10.475	68.625	24.7875
R168	30.4075	11.125	112.125	24.5125
R169	33.0675	10.8	118.475	25.4875
R170	26.6325	10.4	91.025	28.4625
R171	25.7775	9.3	118.875	23.545
R172	25.1325	11.325	111.175	20.1275
R173	25.8525	10.6	110.375	22.4575
R174	24.2825	11	101.225	22.2425
R175	22.805	9.075	88.95	28.5875
R176	22.66	11.725	77.15	24.9925
R177	24.55	10.075	84.85	29.0675
R178	27.8825	12.625	105.2	21.2075
R179	27.485	11	93.5	27.0075
R180	31.265	9.2	119.425	28.015
R181	24.7475	11.2	87.775	25.485
R182	22.635	12.05	75.925	25.47
R183	25.4925	10.775	81.35	29.3125
R184	26.4439	9.72098	104.997	26.1724
R185	25.135	9.75	110.575	23.0425
R186	30.1225	10.45	115.65	25.28
R187	29.07	9.55	111.725	27.24
R188	27.1625	9.8	103.425	26.96
R189	26.88	12.425	81.925	27.075
R190	25.925	12.875	80.75	25.825
R191	29.5525	10.65	138.275	20.4075
R193	29.225	14.375	88.15	23.835
R194	31.1625	11.1	118.5	23.205
R195	29.8525	10.275	130.325	22.7075
R196	25.3525	8.2	122.525	25.7775
R197	23.775	11.25	90.725	23.425
R198	27.44	11.35	106.925	22.5675
R199	24.0325	10.975	84.175	26.77
R200	18.8625	9.525	83.1	23.6925
R202	22.245	9.725	109.975	21.3175
R203	24.8525	11.1	84.8	26.575
R204	17.975	12.55	67.875	21.1625
R205	27.175	12	80.65	28.3525
R206	27.5825	10.275	111.975	24.6325
R208	29.83	9	113.95	29.43
R209	30.525	10.4	139.2	21.4725
R210	29.545	10.7	104.7	26.6125
R211	24.2289	10.646	97.347	24.0924
R213	18.9425	8.9	83.2	25.02
R214	26.6975	10.475	118.75	21.66
R216	24.2775	9.4	97.825	26.5175
R218	29.765	10.85	127.6	22.0925
R219	16.675	10.6	66.125	24.1075
R220	32.5475	11.575	126.6	22.29
R221	20.545	10.525	77.9	25.37
R222	25.2925	8.65	100.675	29.09
R223	28.195	10.1	103.8	26.5325
R224	23.77	10.675	108.725	21.1425
R225	31.0525	10.325	111.625	27.355
R226	20.9975	11.625	74.55	24.9625
R227	26.715	10.675	111.825	23.1775
R228	25.545	9.775	121.25	22.1275
R229	29.0325	9.95	120.1	24.485
R230	28.21	12.85	101.575	21.6075
R231	15.4064	8.12098	64.747	21.9674
R232	26.71	10.6	112.725	22.4125
R233	29.305	11.525	105.95	24.0475
R234	25.59	10.85	104.7	23.5825
R235	29.7575	10.825	122.2	22.6475
R236	22.5125	11.225	91.125	22.325
R237	19.7425	12.975	71.5	21.4125
R238	28.1975	8.525	121.525	27.1525
R239	30.7625	10.275	112.975	26.6425
R241	27.5756	11.6077	94.8434	26.2619
